# Supplementary material for: Identification of novel HIV-1 dependency factors in primary CCR4+CCR6+Th17 cells via a genome-wide transcriptional approach
Source: Retrovirology. 2015 Dec 10;12:102. doi: 10.1186/s12977-015-0226-9 (PMC4676116; doi:10.1186/s12977-015-0226-9)
Supplement: Supplementary file 1 — 10.1186/s12977-015-0226-9 The complete list of genes up regulated in Th17 versus Th1 subsets are included and classified based on p-values < 0.05 and FC cut-off 1.3. [file 12977_2015_226_MOESM1_ESM.xlsx]

## Sheet: 2012-10-13-analysis_th17_illumi
Supplemental Table S1: Transcripts up regulated in Th17 versus Th1 subsets
Symbol	p-value	adj. p-value	Fold change	Accession
IL22	0.000102262	0.00404534	11.8922	NM_020525.4
IL22	1.66901e-05	0.00132352	9.76152	NM_020525.4
CCR6	1.7224e-06	0.000369793	9.6662	NM_031409.3
PTPN13	1.50097e-09	8.92413e-06	9.61607	NM_080684.1
KLRB1	1.49308e-05	0.00122933	7.00321	NM_002258.2
IL17F	5.88759e-05	0.00288643	6.62783	NM_052872.3
CCL20	0.000322562	0.00818679	6.62409	NM_004591.1
RORC	2.11485e-05	0.00153182	6.61977	NM_001001523.1
PTPN13	1.55581e-09	8.92413e-06	6.2482	NM_080684.1
RORC	3.86087e-05	0.00216419	6.09287	NM_001001523.1
CHN1	2.71024e-06	0.000488874	5.25282	NM_001025201.1
IL26	9.266e-06	0.000930214	5.14291	NM_018402.1
GPR56	0.00144348	0.0204439	4.89233	NM_201524.1
GPR56	0.00118709	0.0182144	4.74481	NM_201525.1
LRRN3	5.77153e-06	0.000681091	4.70485	NM_001099660.1
LGMN	1.64523e-05	0.00131358	4.51754	NM_001008530.1
CTSH	0.00148025	0.0206923	4.44631	NM_004390.2
LGMN	1.12976e-05	0.00103622	3.9596	NM_001008530.1
KLF2	0.00166308	0.0222543	3.84287	NM_016270.2
CACNA1I	0.000679029	0.0129823	3.70976	NM_001003406.1
RARRES3	0.00486537	0.0429776	3.54026	NM_004585.3
LY9	8.63896e-06	0.000884877	3.48831	NM_001033667.1
TNFSF13B	2.07947e-05	0.00152271	3.47179	NM_006573.3
NLF2	0.00280082	0.0305815	3.41982	XM_940314.2
TNFSF13B	1.00041e-05	0.000963679	3.39859	NM_006573.3
LRRN3	1.1733e-05	0.0010528	3.36847	NM_018334.3
LOC654191	0.000104255	0.00410532	3.34855	XM_940642.1
PI16	6.07583e-09	1.74255e-05	3.3302	NM_153370.2
MXD4	1.08998e-07	9.79957e-05	3.28145	NM_006454.2
HPGD	4.06642e-06	0.000588025	3.25561	NM_000860.3
	8.81764e-05	0.00366838	3.21344	AL832164
SNX29	1.86516e-05	0.0014077	3.20627	NM_001080530.2
TRIB2	2.53928e-07	0.000140955	3.16518	NM_021643.1
CECR1	0.00184852	0.0238925	3.11538	NM_177405.1
P2RY5	2.29069e-07	0.000133954	3.066	NM_005767.4
ZNF831	6.37915e-06	0.00072697	3.03121	NM_178457.1
LOC440871	6.23067e-06	0.000714782	3.0289	XM_496558.2
CTSH	0.00162939	0.0219524	3.02115	NM_004390.3
SLC9A9	5.45664e-06	0.000671388	2.95496	NM_173653.1
LIME1	0.00113229	0.0178103	2.94491	NM_017806.1
MAP3K4	4.27892e-07	0.000171236	2.86086	NM_005922.2
CD96	1.02277e-05	0.000977735	2.81713	NM_198196.2
NMU	0.000151263	0.00496744	2.80846	NM_006681.1
GPR15	1.74066e-06	0.000369793	2.80082	NM_005290.1
LY9	3.26467e-06	0.00051033	2.79296	NM_002348.2
ATM	1.66923e-07	0.000119684	2.73401	NM_000051.3
ATM	1.41829e-07	0.000112957	2.73048	NM_000051.3
LMO4	1.20123e-08	2.06624e-05	2.72879	NM_006769.2
FAM102A	0.000591105	0.011827	2.71021	NM_001035254.1
LOC642178	0.000142525	0.00476228	2.70783	XM_936332.1
YPEL3	5.85818e-05	0.00288643	2.6996	NM_031477.4
PPARG	3.22492e-06	0.000509124	2.69726	NM_015869.4
HLF	0.000372873	0.00894703	2.67455	NM_002126.4
CD96	3.54954e-08	3.81753e-05	2.6733	NM_005816.4
C1orf162	0.0189256	0.0994581	2.65708	NM_174896.2
LBA1	1.4872e-05	0.00122933	2.65091	NM_014831.1
TBXAS1	9.24841e-08	8.84148e-05	2.65035	NM_001061.2
CREB3L3	1.13895e-07	9.79957e-05	2.64826	NM_032607.1
IGF2BP2	2.91117e-07	0.000141922	2.64776	NM_006548.4
LOC651341	2.92307e-07	0.000141922	2.64093	XM_944612.1
ITM2B	5.79779e-07	0.00021562	2.64025	NM_021999.2
	3.67827e-05	0.00215292	2.6331	CD522953
FAM164A	1.10286e-08	2.06624e-05	2.62712	NM_016010.1
RCBTB2	7.71182e-05	0.00336815	2.6247	NM_001268.2
MSC	0.00132979	0.0195402	2.61989	NM_005098.3
GLIPR1	6.4439e-06	0.000729517	2.59966	NM_006851.2
ALOX5AP	2.24182e-06	0.000443417	2.58723	NM_001629.2
FYB	1.50977e-07	0.000112957	2.57133	NM_001465.3
HIST1H2BD	6.54246e-05	0.00304828	2.56274	NM_138720.1
RASGRP2	5.66519e-05	0.00283654	2.54534	NM_005825.2
FAM164A	2.66823e-09	1.14787e-05	2.51029	NM_016010.1
C9orf95	1.88484e-07	0.000124748	2.50778	NM_017881.1
LOC388681	7.72948e-06	0.000831306	2.502	XM_371299.4
C11orf75	1.08023e-06	0.000290446	2.49499	NM_020179.1
TP53INP1	0.00115696	0.0180492	2.4846	NM_033285.2
SLC1A4	8.23728e-05	0.00351284	2.47416	NM_003038.2
PKIA	5.01768e-06	0.000664187	2.44854	NM_181839.1
AUTS2	0.000434187	0.00977943	2.44729	NM_015570.1
TMEM140	1.60079e-06	0.000357746	2.44542	NM_018295.2
FAIM3	5.54858e-06	0.000677162	2.43892	NM_005449.3
TNFRSF25	7.53026e-07	0.000244492	2.43609	NM_148973.1
AMICA1	5.81824e-06	0.000681091	2.42769	NM_153206.1
TTC39C	1.77935e-05	0.00135483	2.42748	NM_153211.2
SPOCK2	6.0145e-07	0.00021562	2.42603	NM_014767.1
TP53INP1	0.000591527	0.011827	2.42418	NM_033285.2
LMO4	2.55277e-06	0.000472344	2.42339	NM_006769.2
CCM2	2.66097e-06	0.000487127	2.40936	NM_001029835.1
TSC22D3	0.00672969	0.0529271	2.39604	NM_004089.3
MTSS1	2.52598e-05	0.00171667	2.39367	NM_014751.2
PIK3IP1	0.000100514	0.0040105	2.3935	NM_052880.3
SYTL2	0.000790641	0.0143668	2.39025	NM_206929.1
RNASET2	9.64977e-07	0.000290446	2.38487	NM_003730.3
CD52	0.00311326	0.0327029	2.36521	NM_001803.2
AK1	0.000465059	0.0102076	2.36102	NM_000476.1
MATN2	3.74459e-05	0.00216419	2.34858	NM_002380.3
OTUB2	4.25073e-06	0.000599563	2.34648	NM_023112.2
C17orf44	3.34155e-05	0.00203505	2.34093	NM_173621.1
KIAA0355	1.26185e-06	0.000319323	2.33897	NM_014686.3
C5orf39	0.000583909	0.0117519	2.33671	NM_001014279.1
CD84	0.000593139	0.011827	2.32005	NM_003874.1
KLHL24	2.21916e-05	0.00158052	2.31872	NM_017644.3
RAB11FIP5	0.00431138	0.0397803	2.29668	NM_015470.2
FAM102A	0.000989909	0.0163164	2.28851	NM_001035254.1
CHST7	5.70057e-06	0.000681091	2.28627	NM_019886.2
	5.3214e-06	0.000671388	2.28082	CR743148
ABCB1	0.00967055	0.0659575	2.27958	NM_000927.3
PLD1	1.44089e-08	2.06624e-05	2.27529	NM_002662.2
SLFN5	6.93783e-05	0.00312529	2.27452	NM_144975.3
RAB37	0.000451809	0.0100789	2.26862	NM_175738.3
TSC22D3	0.000847034	0.0149802	2.2646	NM_198057.2
MYO1F	1.36965e-05	0.00116678	2.26273	NM_012335.2
ICA1	8.97108e-05	0.00371986	2.25121	NM_004968.2
SH3TC1	1.30862e-06	0.000325236	2.24523	NM_018986.3
	1.43318e-06	0.000347353	2.23715	AK128384
	0.000345669	0.0085097	2.23148	AK055969
LGALS3	0.000956256	0.0159605	2.22774	NM_002306.1
GBP4	0.00080959	0.0145873	2.2246	NM_052941.3
FCAR	4.68026e-06	0.000634157	2.21958	NM_133271.1
S100A4	0.00618592	0.050211	2.2128	NM_019554.2
RGS18	1.29659e-09	8.92413e-06	2.2116	NM_130782.2
ABTB1	2.74334e-06	0.000488874	2.20952	NM_032548.2
SORL1	0.00120755	0.0184543	2.20508	NM_003105.3
MAP3K1	1.57542e-05	0.00128477	2.2032	NM_005921.1
SORL1	0.000408741	0.00948678	2.20063	NM_003105.3
S100A4	0.00563435	0.0471117	2.20021	NM_019554.2
APOL3	2.84097e-06	0.000488874	2.19988	NM_145641.1
	5.59168e-05	0.0028135	2.19784	AL049390
SH3PXD2A	1.64995e-06	0.000359396	2.19314	NM_014631.2
IL7R	0.00697259	0.053974	2.19225	XM_937367.1
ARNTL	0.000339878	0.00841528	2.18547	NM_001030272.1
RASGRP2	0.000403561	0.00938442	2.18463	NM_153819.1
CBX7	6.57257e-06	0.00073922	2.1795	NM_175709.2
LOC644347	1.03564e-08	2.06624e-05	2.1786	XM_932137.1
	3.06086e-07	0.000141922	2.17605	BX647087
MIAT	0.00303479	0.0322554	2.1607	NR_003491.1
MAST3	6.24691e-08	6.32334e-05	2.1568	NM_015016.1
ANKS1B	0.00468166	0.0418081	2.15637	NM_181670.2
E2F2	0.00234769	0.0276143	2.15626	NM_004091.2
YPEL5	0.000103807	0.00409705	2.15209	NM_016061.1
CCNG2	0.00387361	0.0373429	2.14907	NM_004354.1
GBP1	0.000993772	0.0163644	2.14807	NM_002053.1
ZNF831	3.97633e-06	0.00057987	2.14548	NM_178457.1
PKIA	3.88619e-05	0.00216419	2.14154	NM_006823.2
STK38	3.7946e-06	0.000566907	2.14111	NM_007271.2
CERK	3.07723e-06	0.000505486	2.13828	NM_022766.4
TIPARP	5.84404e-05	0.00288643	2.13692	NM_015508.3
EVI2A	1.30326e-05	0.00112696	2.13329	NM_014210.2
	4.06653e-05	0.00223279	2.13279	CR596519
LOC730994	0.000206309	0.00602744	2.12912	XM_001132373.1
CAMTA1	1.80675e-05	0.00136963	2.11983	NM_015215.1
GBP1	0.00145901	0.0205136	2.1109	NM_002053.1
GVIN1	0.000500606	0.0107012	2.11052	XM_495863.3
KIAA1324	1.29547e-05	0.00112696	2.09626	NM_020775.2
PDE3B	1.14456e-05	0.00103661	2.09616	NM_000922.2
	5.90264e-07	0.00021562	2.09608	AK124146
ICA1	4.05114e-05	0.00223279	2.09572	NM_004968.2
SLC35D2	7.06202e-06	0.000784021	2.0939	NM_007001.1
SIRPG	0.0101131	0.0676092	2.08729	NM_080816.2
FAM50B	1.5287e-06	0.000355484	2.08684	NM_012135.1
	0.000882738	0.0153019	2.08668	CD697230
EVI2B	1.04774e-06	0.000290446	2.08651	NM_006495.3
TXNIP	0.000484824	0.0104547	2.08605	NM_006472.2
LTB	0.0192283	0.100419	2.08244	NM_002341.1
LAPTM5	1.03744e-05	0.000980896	2.07651	NM_006762.1
IL7R	0.00294514	0.0316354	2.0723	NM_002185.2
	0.000119633	0.00439668	2.06822	BX400436
YPEL2	0.000188807	0.00569997	2.05616	NM_001005404.3
PASK	0.000375946	0.00897265	2.0543	NM_015148.2
SYTL2	0.0014493	0.020459	2.04879	NM_206928.1
C15orf53	0.000207064	0.00603086	2.0328	NM_207444.1
CASP4	6.47917e-07	0.000222826	2.03102	NM_001225.3
	8.41532e-05	0.003558	2.02982	X00437
HIST1H2BD	0.000504463	0.0107436	2.02631	NM_138720.1
ZFP36L1	0.00301495	0.0321844	2.02617	NM_004926.2
CITED2	1.09101e-05	0.00101482	2.01611	NM_006079.3
FAM125B	0.0055762	0.0468303	2.01477	NM_033446.1
S1PR4	0.000296685	0.00774116	2.01328	NM_003775.2
PASK	0.000117808	0.00436955	2.01229	NM_015148.2
ABTB1	1.06167e-06	0.000290446	2.00332	NM_172028.1
CALHM2	3.54942e-05	0.00209892	2.00171	NM_015916.3
ALPK2	0.000812179	0.0146039	1.99707	NM_052947.3
RORA	0.0374603	0.15019	1.99684	NM_002943.2
CLIC3	0.000865469	0.0151612	1.98993	NM_004669.2
FAM134B	0.000127716	0.00452453	1.98984	NM_001034850.1
C12orf35	7.97062e-05	0.00342041	1.98939	NM_018169.2
BTN3A1	2.55385e-05	0.00171667	1.98808	NM_007048.4
PAG1	3.87236e-07	0.000162526	1.98658	NM_018440.3
CERK	1.76706e-05	0.00135483	1.98602	NM_182661.1
CNTNAP1	1.36734e-08	2.06624e-05	1.97979	NM_003632.1
RUNX1	1.0082e-06	0.000290446	1.97966	NM_001754.3
EPHA4	0.000130518	0.00456826	1.97515	NM_004438.3
FUT7	0.0010609	0.0171096	1.97083	NM_004479.2
SELL	0.00412929	0.0388926	1.9662	NM_000655.3
	0.000370143	0.00890829	1.96236	BX437333
IL23R	0.0372532	0.149658	1.96046	NM_144701.2
CSGALNACT1	8.40317e-06	0.000876374	1.95912	NM_018371.3
TRIB1	0.00235638	0.0276459	1.95745	NM_025195.2
CDC25B	3.31822e-05	0.00203202	1.95546	NM_004358.3
CDKN1B	0.00242063	0.02805	1.95166	NM_004064.2
MYOM2	0.00537355	0.045731	1.95	NM_003970.1
TNS3	0.00582169	0.0482794	1.94768	NM_022748.10
	9.11087e-05	0.00375071	1.9442	CR592039
LILRB3	0.00152229	0.0210238	1.94341	NM_006864.2
ADHFE1	0.00019341	0.00578816	1.94327	NM_144650.2
LOC651309	0.000783488	0.0142934	1.94187	XM_942586.1
LAYN	0.0107893	0.069968	1.93981	NM_178834.3
PDCD4	9.7759e-06	0.000955817	1.9389	NM_145341.2
PBXIP1	2.97276e-07	0.000141922	1.93743	NM_020524.2
TP73L	2.3661e-05	0.00162864	1.93685	NM_003722.3
RAB3IP	8.34527e-06	0.000875643	1.93654	NM_001024647.2
MBP	1.7546e-05	0.00135483	1.93198	NM_001025100.1
	1.98932e-06	0.000407526	1.9169	AK091337
RNF149	3.2967e-07	0.000145461	1.91665	NM_173647.2
ANTXR2	0.00769903	0.0576774	1.9153	NM_058172.3
SESN1	0.00329995	0.0339111	1.91468	NM_014454.1
SBK1	0.0105187	0.0690074	1.91314	NM_001024401.2
	0.000107627	0.00417143	1.9124	AA401046
HIST1H1C	0.00192403	0.0244886	1.91015	NM_005319.3
SYNE2	0.017409	0.0940576	1.90855	NM_015180.4
LOC650795	7.67724e-05	0.00336157	1.90663	XM_939880.1
AHNAK	0.000421507	0.00964796	1.90072	NM_001620.1
FLVCR2	5.87172e-05	0.00288643	1.89834	NM_017791.1
UBL3	4.44539e-05	0.002398	1.89362	NM_007106.2
SAMD9L	0.000188618	0.00569997	1.89316	NM_152703.2
FCGBP	0.00812124	0.0593168	1.89219	NM_003890.1
EVC	1.83421e-06	0.000384916	1.89139	NM_014556.2
SLA	0.00018381	0.00559824	1.89066	NM_006748.1
CORO2A	0.00681628	0.0531974	1.88743	NM_003389.2
DPEP2	0.00108625	0.017372	1.88319	NM_022355.1
	3.5489e-05	0.00209892	1.88008	BX282075
ZBTB20	0.000409616	0.00948678	1.87579	NM_015642.3
	2.59377e-05	0.0017283	1.87372	XM_498958
MFGE8	3.29188e-06	0.00051033	1.87295	NM_005928.1
TRIM13	0.000545716	0.0112113	1.86812	NM_001007278.1
ANKRD13A	7.15544e-06	0.000784272	1.86664	NM_033121.1
PTPLA	0.00281429	0.0306702	1.86582	NM_014241.3
CTSO	1.89334e-05	0.00142273	1.86402	NM_001334.2
IL11RA	0.000111723	0.0042628	1.86122	NM_004512.3
TRIM69	0.00303896	0.0322554	1.85762	NM_182985.3
ZZEF1	6.24905e-05	0.00300373	1.85434	NM_015113.3
PYHIN1	0.00059995	0.0119018	1.85369	NM_198930.2
AKNA	0.000144762	0.00481829	1.85247	NM_030767.3
C9orf103	0.00350764	0.0351745	1.85083	NM_001001551.1
	0.0276608	0.124907	1.85022	BX096603
SYTL1	0.00199274	0.0249028	1.84832	NM_032872.1
MTSS1	8.81772e-05	0.00366838	1.84458	NM_014751.4
NPHP3	0.000138543	0.00470451	1.84359	NM_153240.3
KIAA1370	0.000190733	0.00573799	1.84098	NM_019600.2
LOC642161	0.00055336	0.0112908	1.84013	XM_936316.1
TRAT1	0.0003006	0.00780594	1.83884	NM_016388.2
TSHZ2	0.00666189	0.0527424	1.83826	NM_173485.4
PDCD4	9.57752e-06	0.000947184	1.83633	NM_145341.2
LIMS1	0.000784939	0.0142934	1.83619	XM_938773.1
LRMP	0.00245047	0.0282488	1.83591	NM_006152.2
ARRDC2	9.10723e-05	0.00375071	1.8356	NM_015683.1
SLAMF6	0.000132475	0.00459602	1.83516	NM_052931.3
IFNAR2	0.000357754	0.00874047	1.83131	NM_207585.1
ATP2B4	1.73636e-05	0.00135483	1.82868	NM_001684.3
HDAC4	0.000115043	0.00432228	1.82681	NM_006037.3
	4.61149e-05	0.00246443	1.82586	BC025727
MBP	0.00993007	0.0668793	1.82422	NM_001025090.1
BTN3A2	9.79449e-05	0.00395642	1.82401	NM_007047.3
RBL2	2.81477e-06	0.000488874	1.82249	NM_005611.2
IFNAR2	3.65398e-05	0.00215292	1.8224	NM_207584.1
KLHDC5	0.000311721	0.00797041	1.82019	NM_020782.1
KIAA0240	4.38841e-06	0.000604126	1.81788	NM_015349.1
SPTAN1	6.74947e-06	0.000754187	1.81676	NM_003127.1
HBP1	0.00138771	0.0199807	1.81567	NM_012257.3
ITGB1	2.60128e-05	0.0017283	1.81541	NM_002211.2
ATP6V1G1	0.000781459	0.0142934	1.81205	NM_004888.3
MICAL1	5.20209e-06	0.000671388	1.80974	NM_022765.2
EPHB6	9.00597e-05	0.00372535	1.80923	NM_004445.2
	0.000110124	0.00422993	1.80823	CR748318
STAT1	0.00131513	0.0193757	1.80725	NM_007315.2
CLSTN1	4.91322e-06	0.0006554	1.80575	NM_001009566.1
DKFZP586I1420	0.000301453	0.00781236	1.80461	NR_002186.1
APOLD1	0.00026041	0.00705691	1.80455	NM_030817.1
CCDC146	2.07681e-06	0.000420445	1.80164	NM_020879.2
	0.00576075	0.0479371	1.80107	CD693563
HIST1H2AC	0.00234908	0.0276143	1.79921	NM_003512.3
FYN	0.000207127	0.00603086	1.79578	NM_002037.3
RGS2	0.00268343	0.0298122	1.79503	NM_002923.1
ZNF281	0.00140191	0.0200532	1.79493	NM_012482.3
TGFBR2	0.00277305	0.0303747	1.79287	NM_001024847.1
CTLA4	0.0224432	0.11027	1.79201	NM_005214.3
PIP3-E	2.77953e-06	0.000488874	1.79092	NM_015553.1
ERP27	6.5543e-05	0.00304828	1.78961	NM_152321.1
ANKRD10	8.1038e-06	0.00086615	1.78848	NM_017664.2
PLCL2	0.000341599	0.00844574	1.7873	NM_015184.3
LEF1	0.00232555	0.0275038	1.78679	NM_016269.2
JAZF1	7.51865e-06	0.000813716	1.78582	NM_175061.3
DUSP16	0.01014	0.0677363	1.78496	NM_030640.1
	2.83536e-05	0.00183901	1.78399	AY475219
	2.75157e-05	0.00180722	1.78306	BQ009175
GADD45G	0.00606251	0.0493723	1.78276	NM_006705.2
C1orf24	3.04108e-05	0.00190157	1.77779	NM_052966.1
PLEC1	0.00043948	0.00987281	1.77715	NM_000445.2
	0.000115542	0.00432228	1.77711	AK024986
LRP10	3.88459e-05	0.00216419	1.77681	NM_014045.3
TRAF3IP3	8.87647e-06	0.000903825	1.77609	NM_025228.1
STAT1	0.00156856	0.0214053	1.77604	NM_007315.2
RAB37	0.00133084	0.0195402	1.77586	NM_001006638.1
ULK1	0.000243664	0.0067596	1.77373	NM_003565.1
NMT2	0.0012128	0.0185017	1.77271	NM_004808.1
SYNJ2BP	0.00017234	0.00537251	1.77244	NM_018373.1
	0.00228869	0.0272741	1.77079	M97723
CTDSP2	2.90909e-06	0.00049564	1.77057	NM_005730.3
ST6GALNAC1	0.00238538	0.0278101	1.77048	NM_018414.2
GPR18	0.00127136	0.0190642	1.76995	NM_001098200.1
ZNF75	3.82155e-06	0.000566907	1.76993	NM_007131.2
AKAP13	3.11714e-06	0.000506035	1.76806	NM_007200.3
CEP68	4.48249e-06	0.00061218	1.76736	NM_015147.1
OPTN	1.29849e-05	0.00112696	1.76675	NM_001008213.1
LOC88523	0.00100601	0.0165343	1.76433	NM_033111.2
GALC	0.000600345	0.0119018	1.76373	NM_000153.2
ADD3	8.24725e-05	0.00351284	1.76279	NM_001121.2
DGKA	0.000461832	0.0101541	1.76263	NM_201554.1
OSBPL1A	0.00214182	0.0261208	1.76256	NM_080597.2
PLCD1	2.07132e-05	0.00152271	1.76038	NM_006225.2
ISG20	0.0241953	0.115142	1.75942	NM_002201.4
PQLC3	1.52031e-06	0.000355484	1.75918	NM_152391.3
XRN1	0.000182991	0.00558318	1.75487	NM_019001.2
CDKN1B	4.07425e-05	0.00223279	1.7542	NM_004064.2
ABCB1	0.000931381	0.0157285	1.75353	NM_000927.3
PNMA3	0.00840547	0.0605604	1.75134	NM_013364.4
MXD3	0.00153806	0.0211397	1.75045	NM_031300.2
BCL11B	1.36281e-05	0.00116678	1.75027	NM_138576.2
ZNF14	0.00104489	0.0169951	1.74698	NM_021030.2
LINGO4	0.000528563	0.0110115	1.74639	NM_001004432.1
ATP2B4	7.55202e-05	0.00332366	1.74574	NM_001001396.1
OTUD1	0.000371467	0.00892765	1.74414	XM_001134465.1
	0.00659614	0.0524653	1.74281	AB074172
C12orf35	2.84273e-05	0.00183901	1.74144	NM_018169.2
GPRIN3	0.00152456	0.0210382	1.7409	NM_198281.2
PYHIN1	0.000197975	0.00585885	1.74016	NM_152501.3
CORO2A	0.00209428	0.0256684	1.73913	NM_052820.2
PLCH2	0.0159256	0.0891794	1.73617	NM_014638.2
COP1	0.000479124	0.0103838	1.73614	NM_052889.2
ABLIM1	0.0206437	0.104359	1.73596	NM_006720.3
LOC196549	1.00126e-06	0.000290446	1.73495	NM_145293.2
ANKRD12	9.44865e-06	0.00093984	1.73475	NM_015208.3
MBP	0.0132431	0.0799126	1.73191	NM_001025101.1
LOC643977	0.00489704	0.0430924	1.73132	XM_932991.1
TIAM1	0.0100431	0.0673766	1.73064	NM_003253.2
AMY2A	4.98248e-05	0.00259814	1.72967	NM_000699.2
FLJ20021	0.0243353	0.11552	1.72915	XM_028217.4
GPR68	4.67902e-05	0.00249277	1.72905	NM_003485.3
TIMP1	0.0207734	0.104676	1.72847	NM_003254.2
IL23R	0.019459	0.100893	1.72512	NM_144701.2
LOC730256	0.0381874	0.151832	1.72451	XM_001134398.1
SPSB3	2.27303e-06	0.00044448	1.72449	NM_080861.3
EML4	3.04568e-06	0.000505486	1.72441	NM_019063.2
ELF1	3.52664e-07	0.000151716	1.72397	NM_172373.2
ULK1	0.000480502	0.0104006	1.72234	NM_003565.1
ASB2	0.000260331	0.00705691	1.71973	NM_016150.3
APBB1IP	0.000287278	0.00758203	1.71799	NM_019043.3
HMOX1	0.00268148	0.0298122	1.71769	NM_002133.1
SLC46A3	0.00509532	0.0442606	1.71627	NM_181785.2
TMEM149	0.0326832	0.138138	1.71567	NM_024660.2
ANKRD10	3.6432e-06	0.000549932	1.7153	NM_017664.2
HBP1	0.000186867	0.00567126	1.71476	NM_012257.3
HIST1H2BK	0.00584453	0.0483522	1.71466	NM_080593.1
ZFP36	0.0334628	0.140118	1.71374	NM_003407.2
SAMD9	1.00243e-05	0.000963679	1.71336	NM_017654.2
HSD17B11	3.43382e-06	0.000527582	1.71292	NM_016245.2
VCPIP1	0.000137486	0.00470451	1.71269	NM_025054.3
C5orf41	0.0073338	0.0558407	1.71156	NM_153607.1
ITGB1	0.00024605	0.00678529	1.71149	NM_033669.1
LRRC37B	3.38607e-05	0.00204447	1.71134	NM_052888.2
GABARAPL1	0.00963956	0.0658851	1.71117	NM_031412.2
PYHIN1	0.000477419	0.0103599	1.71111	NM_198930.2
FAM53B	0.00478092	0.0424073	1.71057	NM_014661.3
SLA	0.000764353	0.0140581	1.71033	NM_001045557.1
ARHGAP9	3.08341e-05	0.00190177	1.70983	NM_001080157.1
TPP1	0.00622328	0.0503954	1.70873	NM_000391.3
LMTK3	0.000240349	0.00672507	1.70699	XM_936372.2
MAP3K5	0.00046748	0.0102346	1.7061	NM_005923.3
FAM134B	0.000209847	0.00609975	1.70602	NM_001034850.1
RASGRP3	0.0469796	0.172985	1.70497	NM_170672.1
FAM73A	0.00294375	0.0316354	1.70471	NM_198549.1
SIRPG	0.0164114	0.0905151	1.7046	NM_018556.3
2012-09-06	9.14325e-06	0.000925512	1.70408	NM_145799.2
TRIM69	0.00185094	0.0238942	1.7036	NM_080745.3
ALPK1	0.0292023	0.129081	1.70356	NM_025144.2
SHISA5	2.66805e-05	0.00175908	1.70332	NM_016479.3
PCMTD1	0.000177097	0.00547125	1.7007	NM_052937.1
TRRAP	2.28445e-05	0.00159364	1.70049	NM_003496.1
HCG27	6.60397e-07	0.000222826	1.69968	NM_181717.2
CAPN12	0.0420483	0.160579	1.6985	NM_144691.3
ECGF1	0.00423268	0.0394561	1.69831	NM_001953.2
MGAT4A	0.0128161	0.0782262	1.69815	NM_012214.2
REEP5	0.00557228	0.0468303	1.69546	NM_005669.4
LOC727820	0.0106115	0.0694306	1.69511	XM_001125827.1
PNPLA7	0.00541371	0.0460045	1.69445	NM_152286.2
FAM104A	6.63107e-05	0.00305918	1.69374	NM_032837.1
FAM62A	0.000234441	0.00661355	1.69257	NM_015292.1
SRPK2	0.00154042	0.0211553	1.69226	NM_182691.1
LEF1	0.00495004	0.0432826	1.69212	NM_016269.2
PHACTR2	0.000656615	0.0126813	1.69204	NM_001100164.1
ZBTB4	2.24305e-05	0.00158052	1.69203	NM_020899.2
RPS29	0.0194179	0.100797	1.69032	NM_001030001.1
RBMS1	2.09443e-05	0.00152716	1.68873	NM_002897.3
D4S234E	0.0195537	0.101114	1.68858	NM_001040101.1
ZAP70	5.40252e-06	0.000671388	1.6882	NM_001079.3
	0.000614867	0.0120986	1.68793	AK092638
GARNL4	0.00157809	0.021467	1.6879	NM_015085.3
LOC338799	1.19698e-06	0.000312086	1.68779	NR_002809.1
GALIG	0.00151794	0.0210124	1.68768	NM_194327.1
CLN5	0.000153597	0.00501785	1.68756	NM_006493.1
FOXO3	0.00504354	0.043927	1.68651	NM_201559.2
JAK1	0.000932469	0.0157313	1.68235	NM_002227.2
CHURC1	0.012116	0.0756349	1.68223	NM_145165.2
C5orf41	0.0028464	0.0308832	1.68116	NM_153607.1
DOCK11	0.000109469	0.0042142	1.67921	NM_144658.3
FAM176B	0.000100915	0.0040105	1.67896	NM_018166.1
SLC44A2	1.50692e-06	0.000355484	1.67865	NM_020428.2
RAB37	0.00128007	0.0190797	1.67827	NM_001006638.1
LOC729776	0.00425401	0.0395872	1.67631	XM_001133820.1
CCDC89	0.00530229	0.0453269	1.6761	NM_152723.1
ATF7IP2	1.26137e-06	0.000319323	1.67441	NM_024997.2
RCSD1	7.10583e-05	0.00317603	1.67441	NM_052862.2
MPRIP	1.17467e-05	0.0010528	1.67346	NM_015134.2
ANK1	3.05531e-05	0.00190157	1.67288	NM_020478.3
ABCA7	0.00177386	0.0232126	1.67211	NM_019112.3
DGKA	0.000130663	0.00456826	1.67128	NM_201554.1
ARRDC5	0.0110615	0.0710389	1.67121	NM_001080523.1
BTLA	0.000883208	0.0153019	1.66983	NM_181780.2
CTSF	2.11196e-08	2.70842e-05	1.6697	NM_003793.2
RGPD1	0.0198877	0.102066	1.6696	NM_001024457.1
NKTR	7.40623e-05	0.00328572	1.66957	NM_005385.3
	0.00524072	0.0451137	1.66921	BC036926
F5	0.0238671	0.114148	1.66883	NM_000130.4
PTPN22	0.00326584	0.033672	1.66806	NM_015967.3
AKAP13	0.000409422	0.00948678	1.66805	NM_144767.3
ODF2L	0.000454489	0.0100944	1.66743	NM_001007022.1
TKTL1	0.000180521	0.00554447	1.6672	NM_012253.2
	0.00103869	0.0169424	1.66719	AK091904
FGD3	4.97855e-05	0.00259814	1.6637	NM_033086.2
CYB561	0.00028705	0.00758203	1.6633	NM_001017917.1
TUBG2	3.52062e-05	0.00209629	1.66197	NM_016437.1
WASPIP	2.06028e-05	0.00152271	1.66121	NM_003387.3
GBP2	0.00311958	0.0327327	1.6576	NM_004120.3
PDE7A	0.00126177	0.0190293	1.65565	NM_002604.1
TMEM116	1.58282e-05	0.00128477	1.65513	NM_138341.1
MAP4K1	0.00253957	0.0287819	1.65372	NM_001042600.1
ITGB1	0.000266327	0.00717206	1.65339	NM_033668.1
FAM46C	0.033719	0.140629	1.65316	NM_017709.3
SNRK	7.11538e-06	0.000784272	1.65201	NM_017719.3
ZNF211	3.86561e-05	0.00216419	1.65193	NM_006385.2
ZYX	1.13551e-05	0.00103622	1.65184	NM_003461.4
	0.000224994	0.00645283	1.65116	BC070337
WWC3	1.05695e-06	0.000290446	1.6508	NM_015691.2
TMEM17	0.00144636	0.020459	1.65056	NM_198276.1
CTSA	3.96418e-06	0.00057987	1.65032	NM_000308.2
	0.00231187	0.0274364	1.6495	BX105743
ZFP36L2	0.0079074	0.0584747	1.64917	NM_006887.3
ECGF1	0.00457886	0.0412529	1.64903	NM_001953.2
EVI2A	0.000461397	0.0101541	1.64897	NM_014210.2
USP36	7.82974e-05	0.00337729	1.64885	NM_025090.2
PHTF1	3.02108e-05	0.00190157	1.64861	NM_006608.1
AKAP13	0.00178333	0.0233011	1.64833	NM_006738.4
CYTH1	2.22307e-05	0.00158052	1.64807	NM_017456.2
TNFRSF25	0.0038091	0.0368863	1.64771	NM_001039664.1
TMEM120A	0.000897199	0.0154855	1.64757	NM_031925.1
LEPROTL1	0.00118762	0.0182144	1.64685	NM_015344.1
TGFBR2	0.0101714	0.0678056	1.64652	NM_001024847.2
CRIP2	5.19297e-05	0.00267547	1.6465	NM_001312.2
LOC650761	0.00156956	0.0214053	1.64649	XM_939844.1
BIN1	0.000937029	0.0157927	1.64603	NM_139343.1
RNF149	6.66252e-05	0.00306547	1.64534	NM_173647.2
CLIP3	0.00998445	0.0671142	1.64486	NM_015526.1
KIAA1370	0.000540971	0.0111753	1.64407	NM_019600.1
RAPGEF6	5.02735e-05	0.00261362	1.64323	NM_016340.4
DHRS12	2.32457e-05	0.00160647	1.64199	NM_024705.1
ZBP1	0.000300752	0.00780594	1.64168	NM_030776.1
DUXAP3	0.00241519	0.0280058	1.64076	NR_002220.1
MCL1	0.0283759	0.12701	1.64041	NM_021960.3
POLR3GL	0.00051018	0.0108047	1.64037	NM_032305.1
NTRK2	0.00583042	0.0483052	1.63886	NM_001018065.1
ANKDD1A	0.0461893	0.171151	1.63859	NM_182703.3
PLEKHG3	0.00105301	0.0170696	1.63796	NM_015549.1
TMEM2	0.000322056	0.00818602	1.63693	NM_013390.1
CHRNA5	0.00119374	0.0182895	1.63685	NM_000745.2
IRF1	0.00346518	0.0349525	1.6367	NM_002198.1
TBC1D2B	7.80449e-05	0.00337729	1.63644	NM_015079.2
DUSP19	0.000866075	0.0151612	1.63504	NM_080876.2
RBM33	0.000722614	0.0134582	1.63495	NM_001008408.3
NR3C2	1.19404e-05	0.00106461	1.63475	NM_000901.1
	0.00143855	0.0204078	1.63474	BC036485
CCDC65	0.000106179	0.00415256	1.63438	NM_033124.2
KLHL3	0.000141705	0.00476228	1.63431	NM_017415.1
NGFRAP1	0.0180393	0.0962844	1.63311	NM_206917.1
ST3GAL5	0.000540669	0.0111753	1.63267	NM_001042437.1
ITGAL	3.00149e-05	0.00190157	1.63236	NM_002209.1
CDC42SE2	0.00405468	0.0384454	1.63195	NM_001038702.1
ANKRD28	7.51905e-05	0.00331764	1.63179	NM_015199.2
BTN3A3	0.000519899	0.0108658	1.63092	NM_197974.1
MVP	7.97038e-05	0.00342041	1.62974	NM_005115.3
BIN1	0.00121486	0.0185166	1.62918	NM_139346.1
SH3BGRL	0.000916254	0.0155954	1.62804	NM_003022.1
LBH	0.0138299	0.0818381	1.62775	NM_030915.1
	0.00312168	0.0327335	1.62756	AL389942
LOC338758	0.000579183	0.0116979	1.6272	XM_931359.2
FAM65B	0.000963889	0.0160058	1.62634	NM_015864.2
SYTL2	0.0296202	0.130393	1.62623	NM_032943.2
MEF2D	0.00166801	0.0222851	1.62548	NM_005920.2
DMC1	0.00331285	0.033927	1.62516	NM_007068.2
C6orf190	0.00494267	0.0432574	1.62508	NM_001010923.1
GPSM3	0.00683843	0.0533193	1.62505	NM_022107.1
TGIF1	0.00234421	0.0276143	1.62496	NM_170695.2
JARID1B	0.0306958	0.133177	1.62396	NM_006618.3
TIMP2	2.16749e-05	0.00156059	1.62329	NM_003255.4
PGCP	0.000190618	0.00573799	1.62327	NM_016134.2
KIAA1751	0.00511047	0.0443028	1.6226	NM_001080484.1
PLA2G4B	0.000685586	0.0130342	1.62145	NM_005090.2
SIRPG	0.0107305	0.0697845	1.6211	NM_001039508.1
TXNDC13	6.24821e-05	0.00300373	1.61976	NM_021156.2
	0.000174301	0.00541046	1.61868	AK057677
DOCK9	0.00170664	0.022608	1.61838	NM_015296.1
KIF5C	0.0124429	0.0768815	1.61751	NM_004522.1
C6orf191	0.00747627	0.0565227	1.61689	NM_001010876.1
ITGB7	0.00189932	0.0243192	1.61648	NM_000889.1
GIMAP2	0.00899651	0.0631113	1.61631	NM_015660.2
	0.00966911	0.0659575	1.61491	AW276479
PTPRCAP	0.0455751	0.169791	1.61449	NM_005608.2
MGEA5	2.93261e-05	0.001883	1.61442	NM_012215.2
LOC90586	0.00452325	0.0409018	1.61301	NR_002773.1
	0.00301766	0.0321933	1.61268	BX436458
RNF166	5.38566e-05	0.00274191	1.61266	NM_178841.2
TBC1D2	1.09863e-05	0.00101641	1.61256	NM_018421.2
ARHGAP15	0.000163324	0.00518886	1.61153	NM_018460.2
CDC2L6	0.000175217	0.0054229	1.61053	NM_015076.3
TIAF1	2.47685e-05	0.00169807	1.6099	NM_004740.3
	2.21751e-05	0.00158052	1.60905	BU838786
TBC1D10C	1.92819e-06	0.000399763	1.60886	NM_198517.2
TRIM22	0.0320359	0.136555	1.60868	NM_006074.3
OMA1	0.00330487	0.033927	1.60792	NM_145243.3
HEBP2	0.0088728	0.0625751	1.6064	NM_014320.2
OSBPL7	3.3468e-05	0.00203505	1.60606	NM_145798.2
MTRR	0.00116957	0.0181315	1.60583	NM_024010.1
PSCD1	6.39256e-05	0.00301877	1.60536	NM_017456.1
LAX1	0.00107913	0.0172939	1.60316	NM_017773.2
SCARNA9	0.00437491	0.0402155	1.60169	NR_002569.1
APH1B	0.00616457	0.0500613	1.60138	NM_031301.2
CLEC2B	0.000785054	0.0142934	1.60065	NM_005127.2
LOC730432	0.0014558	0.0205136	1.59996	XM_001125680.1
C19orf22	8.46482e-06	0.000877485	1.59975	NM_138774.2
NLRP8	0.00904361	0.0633536	1.5997	NM_176811.2
GMFG	0.016827	0.0920047	1.59772	NM_004877.1
RGS1	0.0283162	0.126826	1.59716	NM_002922.3
KIAA1632	0.000569519	0.0115314	1.59675	NM_020964.2
RNASEL	1.40997e-05	0.00118935	1.5958	NM_021133.2
FLJ43663	0.0021795	0.0263522	1.59541	XM_930545.1
LOC730092	0.0063152	0.0508526	1.59369	NR_003370.1
LOC650799	0.00377567	0.0366864	1.59353	XM_939885.1
NBPF11	0.000498752	0.0106748	1.5925	NM_183372.3
GPR137B	0.00184372	0.0238726	1.59206	NM_003272.1
P2RY11	0.0126266	0.0775443	1.59185	NM_002566.4
IGBP1	0.00132624	0.0195059	1.59182	NM_001551.2
SCRN1	0.000418487	0.00961459	1.59089	NM_014766.3
RCBTB2	0.00445033	0.0405407	1.59052	NM_001268.2
LOC729843	0.000117634	0.00436955	1.59046	XR_016056.1
SENP7	0.000595079	0.0118507	1.59034	NM_001077203.1
RORA	0.0252982	0.118217	1.59033	NM_002943.2
TSPAN32	0.00739172	0.0560364	1.58989	NM_005705.4
RERE	0.000122053	0.00441237	1.58989	NM_001042682.1
ZNF682	0.0042398	0.0395011	1.58979	NM_033196.2
RRAS	0.0211369	0.105901	1.58975	NM_006270.3
LRCH4	0.00129853	0.0192133	1.5894	NM_002319.2
ACSS1	0.000283028	0.00752635	1.58827	NM_032501.2
CDC14A	0.00429885	0.0397072	1.58821	NM_033313.2
TC2N	0.00357079	0.0354361	1.58797	NM_152332.3
RASSF2	0.0171356	0.0927553	1.58752	NM_170774.1
C8orf45	0.0027582	0.0303694	1.58724	NM_173518.2
MVP	4.82621e-05	0.00254753	1.58705	NM_017458.2
NR5A2	0.00522967	0.0450411	1.58695	NM_003822.3
KIT	0.00156296	0.0213794	1.58694	NM_001093772.1
EPSTI1	0.0148418	0.0855375	1.58683	NM_033255.2
	0.00024719	0.00680585	1.58594	AL832727
UNC84B	0.000114245	0.00431124	1.58589	NM_015374.1
ZMYM1	0.000338078	0.00841528	1.58568	NM_024772.3
GSDMB	0.0113764	0.072345	1.58447	NM_018530.2
DYRK2	5.70342e-05	0.00283654	1.58443	NM_003583.2
TMEM219	0.0040314	0.0383697	1.58441	NM_001083613.1
ATXN1	0.00780979	0.0580522	1.5843	NM_000332.2
STON1	6.92806e-05	0.00312529	1.58417	NM_006873.2
HECA	0.026309	0.120888	1.58326	NM_016217.2
SPTY2D1	0.000427091	0.00971344	1.5806	NM_194285.2
LOC202134	0.00558359	0.0468466	1.57886	XM_371783.3
ADD3	0.00552126	0.0465664	1.5786	NM_001121.2
	0.000414975	0.00955943	1.57858	BF375676
CUGBP2	1.07302e-06	0.000290446	1.5782	NM_006561.2
FKBP14	0.0072214	0.0553267	1.5776	NM_017946.2
KIAA0430	0.00158571	0.0215366	1.57745	NM_014647.2
ZYX	0.00059264	0.011827	1.57737	NM_003461.4
CRBN	0.00148345	0.0207201	1.57726	NM_016302.2
GRIPAP1	0.00925695	0.064309	1.57692	NM_207672.1
BLZF1	0.00737604	0.0560075	1.57664	NM_003666.2
C1orf176	0.00276284	0.0303694	1.57608	NM_022774.1
C14orf159	5.74711e-06	0.000681091	1.57585	NM_024952.5
LY96	0.0398952	0.155637	1.57525	NM_015364.2
SHROOM4	0.00371469	0.0363534	1.57473	NM_020717.2
DBP	0.00170004	0.0225554	1.57398	NM_001352.2
SLC16A10	0.00116382	0.0180605	1.57243	NM_018593.3
ABHD8	0.000164141	0.00519217	1.57016	NM_024527.4
VPS36	0.00591872	0.0485691	1.56977	NM_016075.2
SQSTM1	6.801e-05	0.00309608	1.56878	NM_003900.3
ATHL1	0.00637576	0.0511249	1.56847	NM_025092.3
ARHGEF18	0.00011269	0.00426633	1.56728	NM_015318.2
	0.0154644	0.0874219	1.567	BG434868
ANXA5	0.00381574	0.0369299	1.5669	NM_001154.2
ALOX5	0.00253649	0.0287819	1.56677	XM_001127464.1
IL12RB1	0.00210643	0.0257805	1.56608	NM_153701.1
LOC648852	0.00678421	0.053089	1.56545	XM_940430.1
SMARCA2	0.00144886	0.020459	1.56503	NM_003070.3
JARID1D	2.07146e-05	0.00152271	1.56444	NM_004653.3
NTRK2	2.45994e-06	0.00047034	1.56442	NM_001007097.1
NPC1	0.0109382	0.0705223	1.56334	NM_000271.3
	0.000181574	0.00554977	1.56322	AK093972
DOCK8	6.31646e-05	0.00301181	1.56286	NM_203447.1
RPS6KA3	0.000195302	0.00582455	1.56267	NM_004586.2
CATSPER2	0.00610941	0.0496952	1.56199	NM_172097.1
EID2B	0.00297206	0.0318649	1.5619	NM_152361.1
TMEM191B	0.00466222	0.0417417	1.55992	XM_001128423.1
ARSA	0.000188284	0.00569997	1.55957	NM_001085425.1
IL12RB1	0.000698311	0.0131472	1.55946	NM_153701.1
FTHL12	0.0488436	0.176881	1.55907	NR_002205.1
FXYD5	0.00580248	0.0481523	1.55846	NM_144779.1
INADL	0.00318951	0.0332637	1.55804	NM_176878.1
ADD3	0.000824833	0.0147341	1.55763	NM_016824.3
PTPN22	7.42761e-05	0.00328572	1.55725	NM_015967.3
TPRG1L	0.000454623	0.0100944	1.55667	NM_182752.3
HERC1	0.000368046	0.00889641	1.55642	NM_003922.3
B3GALT4	0.00450022	0.0408438	1.55437	NM_003782.3
LOC285908	0.000808209	0.0145783	1.55374	NM_181722.2
MYH4	0.0124517	0.0768815	1.5536	NM_017533.2
AES	0.00254207	0.0287819	1.5533	NM_198970.1
ARHGEF6	4.36128e-05	0.00236003	1.55234	NM_004840.2
	0.0287191	0.127877	1.55227	CA841942
RASSF2	0.00271668	0.0300441	1.55226	NM_170773.1
ANO9	0.000258781	0.00703493	1.55221	NM_001012302.2
ANO9	0.00214992	0.026164	1.55215	NM_001012302.2
USP49	0.00794931	0.0586812	1.55199	NM_018561.3
EIF4E3	5.39449e-06	0.000671388	1.55189	NM_173359.3
CCM2	9.94968e-05	0.00400081	1.55154	NM_001029835.1
AES	0.000840959	0.0149034	1.55101	NM_001130.5
NKTR	0.000962347	0.0160058	1.54965	NM_001012651.1
LCK	0.000169421	0.00530073	1.54782	NM_005356.2
H1FX	0.00993478	0.0668848	1.54759	NM_006026.2
KANK1	0.000947236	0.0158615	1.54626	NM_015158.2
MYO5A	0.000751239	0.0139153	1.54589	NM_000259.2
PARP12	0.0311767	0.134391	1.54501	NM_022750.2
BTN3A2	0.00255891	0.0289315	1.54491	NM_007047.3
ADA	0.00875924	0.062105	1.5442	NM_000022.2
GATS	0.000132151	0.00459406	1.54414	NM_178831.4
P2RX4	0.000520307	0.0108658	1.54313	NM_002560.2
ARHGAP9	6.32879e-07	0.000222257	1.54249	NM_001080156.1
NAP1L4	9.33281e-05	0.0038147	1.54176	NM_005969.3
WIPI2	0.0114257	0.0725439	1.54145	NM_016003.3
CSNK1G2	0.00330869	0.033927	1.54145	NM_001319.5
GLG1	0.000913655	0.0155819	1.54097	NM_012201.4
OGDH	0.000802526	0.0144909	1.54076	NM_002541.2
PAK2	0.000134704	0.00465459	1.54066	NM_002577.3
FAM134B	0.00117074	0.0181334	1.54029	NM_001034850.1
SOS1	0.00583973	0.0483358	1.54027	NM_005633.2
GRAP	0.00244655	0.0282488	1.54026	NM_006613.3
VAMP3	2.11862e-05	0.00153182	1.53999	NM_004781.3
NPAL3	5.46224e-06	0.000671388	1.53979	NM_020448.3
ZNF69	0.0144685	0.0843123	1.53958	NM_021915.1
KIAA1324L	0.0010668	0.0171725	1.53892	NM_152748.2
TGIF1	0.00380377	0.0368762	1.53853	NM_170695.2
MCART1	0.011209	0.0715978	1.53845	NM_033412.1
UBXN11	8.58344e-05	0.00361134	1.5378	NM_183008.2
RASGRP1	0.00549349	0.0465216	1.53764	NM_005739.2
UBASH3A	0.0020592	0.0253886	1.53703	NM_001001895.1
TMEM60	0.000143	0.00476888	1.53695	NM_032936.2
EEPD1	0.0108048	0.0700298	1.53661	NM_030636.2
C10orf54	0.00245092	0.0282488	1.53637	NM_022153.1
SLC35E1	0.00748945	0.0565471	1.53623	NM_024881.3
DDX51	0.00143789	0.0204078	1.53496	NM_175066.2
	0.000181023	0.00554447	1.53489	BC031266
LOC285359	0.000255647	0.00697758	1.53433	NR_002941.1
SPSB2	0.0313924	0.134988	1.53404	NM_032641.1
HELZ	0.0191937	0.10036	1.53271	NM_014877.3
	0.000128626	0.00453564	1.53234	CR603450
FAM119A	0.0209182	0.105155	1.53227	NM_145280.3
PTPN4	0.00681599	0.0531974	1.5317	NM_002830.2
MBTD1	0.000663432	0.0127419	1.53097	NM_017643.1
EDG1	0.00380286	0.0368762	1.53085	NM_001400.3
ATP8B2	0.00825248	0.0598895	1.53057	NM_020452.2
CNN2	0.00241026	0.0280058	1.53056	NM_201277.1
DAAM1	0.00224775	0.0269017	1.53028	NM_014992.1
FAM129A	0.00420312	0.0393083	1.53012	NM_052966.2
FTHL12	0.0347749	0.143326	1.52998	NR_002205.1
KIAA1407	0.00251279	0.0286738	1.52781	NM_020817.1
WDFY1	0.0141553	0.0830613	1.52741	NM_020830.3
SELPLG	4.12704e-05	0.00225454	1.52725	NM_003006.3
DNAH1	0.00280345	0.0305904	1.52698	NM_015512.3
C16orf30	0.00426596	0.0395948	1.52635	NM_024600.2
DTWD2	0.0143399	0.0838465	1.52611	NM_173666.1
EVL	8.29033e-06	0.000875215	1.52424	NM_016337.2
KIAA0999	0.001008	0.0165512	1.52416	NM_025164.3
GDPD5	0.00439023	0.04027	1.52411	NM_030792.5
NLRP1	0.00426568	0.0395948	1.52394	NM_033007.3
	8.17098e-05	0.00349767	1.5224	D13080
C4orf32	0.00278022	0.030433	1.52164	NM_152400.1
DKFZP586I1420	0.00042801	0.00971344	1.52161	NR_002186.1
TULP4	0.000901887	0.0155091	1.52148	NM_001007466.1
LOC641825	0.00332144	0.033927	1.52096	XM_935575.1
CCNG2	0.0297976	0.130839	1.52095	NM_004354.1
LCK	6.77799e-05	0.00309378	1.51875	NM_001042771.1
FXYD7	2.83434e-06	0.000488874	1.5185	NM_022006.1
GPR65	0.00552313	0.0465664	1.51846	NM_003608.2
DGKQ	0.0048279	0.0427065	1.51803	NM_001347.2
WIPF1	0.000281841	0.0075076	1.51745	NM_001077269.1
PPA2	0.00875054	0.062069	1.51738	NM_006903.4
PHF21A	0.0299483	0.131299	1.5173	NM_016621.2
ZNF524	0.0139185	0.0820961	1.51692	NM_153219.2
L3MBTL3	0.000863093	0.0151552	1.51682	NM_032438.1
C15orf52	8.54799e-05	0.00360524	1.51579	NM_207380.1
ZNF549	0.0082347	0.0598406	1.51567	NM_153263.1
VEZF1	0.000344972	0.00850469	1.51566	NM_007146.2
CCDC28A	0.00141209	0.0201821	1.51554	NM_015439.2
WDR26	0.0454443	0.169461	1.51408	NM_025160.4
FGF9	0.000948481	0.0158615	1.51382	NM_002010.1
PRKCH	0.00549963	0.0465507	1.5134	NM_006255.3
ISCU	0.00130205	0.0192335	1.51301	NM_014301.2
PPAPDC2	0.000359618	0.00875292	1.51233	NM_203453.2
RBMS1	0.00239769	0.0278968	1.51212	NM_002897.3
SPTLC1	0.0111819	0.071504	1.51173	NM_178324.1
NR5A2	0.0021493	0.026164	1.51147	NM_003822.3
FAM117A	4.03694e-07	0.000165399	1.51147	NM_030802.2
	0.000339775	0.00841528	1.51035	BG205162
GLCCI1	0.000107551	0.00417143	1.50994	NM_138426.2
STK10	0.00368324	0.0361353	1.50984	NM_005990.3
IL17RA	0.00105164	0.0170696	1.50977	NM_014339.4
VPS4B	2.24382e-05	0.00158052	1.50957	NM_004869.3
CBLN3	1.7096e-05	0.00134949	1.50938	NM_001039771.2
C3orf34	0.0109288	0.0705148	1.50836	NM_032898.2
LOC648470	0.0356766	0.145617	1.50747	XM_937514.1
KLF11	0.00241449	0.0280058	1.5073	XM_001129527.1
DEF6	0.000342894	0.0084656	1.50673	NM_022047.2
FLJ39639	0.00097431	0.0160844	1.50588	XM_370932.4
AMT	0.000265026	0.00714823	1.50571	NM_000481.2
RERE	9.69513e-05	0.00393652	1.50554	NM_012102.3
STAG3L2	0.0041146	0.0388168	1.50528	NM_001025202.2
BLK	3.84826e-05	0.00216419	1.50461	NM_001715.2
RSBN1	0.000974897	0.0160844	1.50453	NM_018364.3
RAB8B	0.00860768	0.0613592	1.50428	NM_016530.2
HSD17B7	0.00375662	0.036584	1.50416	NM_016371.2
	0.00263675	0.0295207	1.50362	AL110204
RNASEL	1.13811e-05	0.00103622	1.50269	NM_021133.2
ZBTB4	0.00143854	0.0204078	1.50208	NM_020899.2
SNRK	0.000193138	0.00578816	1.50144	NM_017719.3
ISCU	0.00192798	0.0245208	1.50126	NM_213595.1
KLF6	0.00045767	0.0101359	1.50114	NM_001300.4
CCBE1	0.00421637	0.0393894	1.50077	NM_133459.1
KIAA0494	6.00963e-05	0.00292957	1.50061	NM_014774.1
SEMA3E	0.0177509	0.0953994	1.50057	NM_012431.1
SASH3	0.00190739	0.0243851	1.50036	NM_018990.2
SYNE2	0.00590576	0.0485099	1.49997	NM_015180.4
GCET2	0.00800844	0.0588426	1.49981	NM_152785.3
CD28	0.0494031	0.178224	1.49869	NM_006139.1
C14orf85	0.0035423	0.0353163	1.4986	NR_002808.1
CRBN	0.00109057	0.0173764	1.49841	NM_016302.2
UBE2H	0.0129489	0.0787364	1.49792	NM_003344.2
SPSB1	0.00147813	0.0206794	1.4973	NM_025106.2
ADHFE1	0.00200374	0.0249496	1.49722	NM_001077593.1
RFFL	0.00159115	0.0215935	1.49646	NM_057178.3
	0.000430345	0.00973111	1.49627	M64350
EPB41	0.00230861	0.0274165	1.49536	NM_203343.1
	6.88246e-05	0.00311667	1.49532	BX101194
RPS6KA3	0.00323147	0.0335387	1.49521	NM_004586.2
TAGLN	0.00427632	0.0396055	1.49385	NM_003186.3
OCIAD1	0.00400868	0.0381968	1.49358	NM_001079842.1
AP1S2	1.64425e-05	0.00131358	1.49348	NM_003916.3
MAF	0.0230329	0.111805	1.49306	NM_005360.3
NAPRT1	0.00314022	0.0328692	1.49287	NM_145201.3
P2RX7	0.00362194	0.0357783	1.49221	NM_002562.4
CDC14A	0.00362925	0.0358097	1.49214	NM_003672.3
INCA	0.00883443	0.062402	1.4915	NM_001007232.1
TOM1	0.00554939	0.0466963	1.49145	NM_005488.1
KLF12	0.00105777	0.0171073	1.49144	NM_007249.4
BTLA	0.00904946	0.0633536	1.49143	NM_181780.3
TMEM123	9.18767e-05	0.0037733	1.49102	NM_052932.2
CPEB3	0.00117634	0.018171	1.49048	NM_014912.3
CRADD	0.0105685	0.0692549	1.49007	NM_003805.3
IDUA	0.000905164	0.0155091	1.49006	NM_000203.3
C21orf24	0.00354167	0.0353163	1.49004	NM_001001789.1
GLRX	0.0104113	0.068669	1.48998	NM_002064.1
FAM62B	0.000837332	0.0148698	1.48977	NM_020728.1
ZNF688	0.0102698	0.0681536	1.48965	NM_001024683.1
HERPUD2	0.000326508	0.00825175	1.48962	NM_022373.3
TTLL3	0.0280562	0.126088	1.48937	NM_015644.3
PTPN12	0.000332887	0.00835033	1.48901	NM_002835.2
SMAD3	0.0050262	0.043815	1.48885	NM_005902.3
RAB5B	0.00144857	0.020459	1.48804	NM_002868.2
ARSG	0.00171974	0.0226898	1.48797	NM_014960.2
CREB1	0.0028222	0.0307175	1.48788	NM_004379.2
RPS6KA3	0.00110831	0.0175437	1.4877	XM_944112.1
TRADD	0.0193504	0.100629	1.48686	NM_003789.2
PCMTD2	0.000194376	0.00580697	1.48608	NM_018257.1
ACAP1	0.0114108	0.0725099	1.4859	NM_014716.2
LTB	0.0497031	0.178969	1.48584	NM_002341.1
GDPD3	0.015375	0.0871455	1.48566	NM_024307.2
P2RY8	0.00205965	0.0253886	1.48514	NM_178129.3
ZBTB25	0.0449816	0.16838	1.48496	NM_006977.2
MBD4	0.000852021	0.0150221	1.48422	NM_003925.1
FBXL16	0.0019403	0.0246411	1.48397	NM_153350.2
ARHGEF3	0.0342846	0.142093	1.48368	NM_019555.1
WNT5B	0.00231504	0.027455	1.48317	NM_032642.2
	0.000532032	0.0110704	1.48304	D87470
CDKN2C	0.00308065	0.0325626	1.48292	NM_078626.2
FKBP5	0.00671237	0.0528634	1.48285	NM_004117.2
NBPF10	0.0379002	0.151004	1.48264	NM_001039703.1
C14orf72	0.0322433	0.137066	1.48252	XM_944937.2
ALPP	0.00800247	0.0588327	1.48174	NM_001632.3
INPP5D	0.000347057	0.00853165	1.48087	NM_005541.3
TMEM191B	0.0193451	0.100629	1.48085	XM_001128423.1
PIM2	0.00477897	0.0424073	1.48082	NM_006875.2
FAM107B	0.0026102	0.0293954	1.48069	NM_031453.2
ING4	0.000815898	0.0146402	1.48066	NM_016162.2
MALT1	0.00977288	0.0663923	1.48044	NM_006785.2
TJP3	0.00487115	0.0429776	1.4804	NM_014428.1
	0.00373123	0.0364399	1.47983	AK091057
CDKN2AIPNL	0.00972212	0.0661519	1.47958	NM_080656.1
HSPC268	0.00858524	0.0612499	1.47948	NM_197964.1
ARSA	0.000138609	0.00470451	1.47914	NM_000487.3
HSPA1L	0.00210031	0.0257239	1.47894	NM_005527.3
UCP2	0.0326716	0.138136	1.47886	NM_003355.2
LOC653598	0.00749558	0.0565471	1.47875	XM_928338.1
PTEN	0.00168751	0.0224757	1.47836	NM_000314.4
LDOC1	0.00178706	0.0233259	1.4772	NM_012317.2
MXRA7	5.29899e-05	0.00272194	1.47693	NM_001008528.1
SPN	0.0112992	0.0719738	1.47677	NM_001030288.1
SYT11	0.00309556	0.0326342	1.47662	NM_152280.2
YIPF3	0.000237499	0.00668884	1.4765	NM_015388.2
NBPF14	0.000122924	0.00441602	1.47623	NM_015383.1
RALGPS1	0.000373833	0.00894703	1.47623	NM_014636.1
BMF	0.00403996	0.0383874	1.47592	NM_001003943.1
ASF1A	0.00667446	0.0527424	1.47535	NM_014034.1
CALCOCO1	0.000462034	0.0101541	1.47505	NM_020898.1
N4BP1	0.000112691	0.00426633	1.47481	NM_153029.3
C14orf28	0.000240319	0.00672507	1.47435	NM_001017923.1
	0.000580706	0.0117149	1.47407	BC038512
GPR65	0.00969492	0.0660191	1.47348	NM_003608.2
LOC124512	0.0170777	0.0925586	1.47334	XM_940962.2
SGSH	0.00722326	0.0553267	1.47153	NM_000199.2
STAT2	0.0119243	0.0748606	1.47141	NM_005419.2
TMEM80	0.00152941	0.0210713	1.47131	NM_174940.2
SLC12A9	0.00883738	0.062402	1.47102	NM_020246.2
C14orf153	0.00689597	0.0535737	1.47074	NM_032374.2
ZNF260	0.000566128	0.0114909	1.47009	NM_001012756.1
AKAP7	0.00290226	0.0313029	1.46917	NM_004842.2
IL6R	0.0229552	0.11174	1.46885	NM_000565.2
RNF144B	0.004055	0.0384454	1.46879	NM_182757.2
KIAA1267	0.00393145	0.0377824	1.46846	NM_015443.2
TNIK	0.00274564	0.0303012	1.46824	NM_015028.1
MAN2B2	0.00216266	0.0262448	1.46806	NM_015274.1
KIAA1545	2.54634e-05	0.00171667	1.46791	XM_495939.3
MARK2	0.00244856	0.0282488	1.46789	NM_004954.3
MAP4K1	0.0055399	0.0466393	1.46762	NM_001042600.1
LOC642113	0.000513988	0.0108047	1.46731	XM_936253.1
	0.00528176	0.0453181	1.46723	AL832858
FLJ44124	0.00625783	0.0506037	1.46703	NM_001039755.1
	4.7329e-05	0.00250596	1.46695	DA825516
MYST3	0.00403603	0.0383713	1.46679	NM_006766.2
ZMIZ2	0.000121264	0.00439668	1.46654	NM_031449.3
CAPN1	9.66208e-06	0.000950086	1.46648	NM_005186.2
SAPS2	0.0122134	0.0760453	1.46611	XM_942540.1
ST6GALNAC6	0.00327702	0.0337266	1.46598	NM_013443.3
PPM1M	0.0338199	0.140845	1.46589	NM_144641.1
PGM2L1	0.00177857	0.0232566	1.46574	NM_173582.3
ARL6IP5	0.000296906	0.00774116	1.46543	NM_006407.3
CTSS	2.97518e-05	0.00190157	1.46534	NM_004079.3
C14orf145	0.00724921	0.0554173	1.46482	NM_152446.2
HIST1H2BK	0.0467331	0.172435	1.46456	NM_080593.1
	0.00127644	0.0190668	1.46449	BC043009
STAM	0.0153258	0.0870959	1.46433	NM_003473.2
C9orf5	0.00108757	0.0173764	1.4643	NM_032012.3
IFFO1	0.0187769	0.0988718	1.46425	NM_080730.2
IL17RD	0.00991729	0.0668318	1.4638	NM_001080973.1
HCG2P7	0.0141109	0.082874	1.46354	NR_001318.1
SLC27A1	0.000553779	0.0112908	1.46344	NM_198580.1
C1orf63	0.000824394	0.0147341	1.46314	NM_207035.1
MIB2	0.00354698	0.0353177	1.46281	NM_080875.1
FLJ40722	0.00236182	0.0276854	1.46258	XM_942096.1
SDCBP	0.034431	0.142391	1.46243	NM_001007067.1
KLHL5	0.000963639	0.0160058	1.46236	NM_001007075.1
PLCG1	0.0113163	0.0720423	1.46175	NM_182811.1
	0.00016896	0.00529594	1.46153	BX116997
NUCB2	0.00512892	0.0444403	1.46144	NM_005013.2
C5orf28	0.00963731	0.0658851	1.4614	NM_022483.3
BMF	0.00198413	0.0248312	1.46058	NM_033503.3
CCDC92	0.000177721	0.00548069	1.4605	NM_025140.1
ATXN1	0.00203692	0.025268	1.45984	NM_000332.2
GSTK1	0.00164704	0.0221271	1.45971	NM_015917.1
NPC2	0.0242452	0.115284	1.45962	NM_006432.3
AP1S2	0.000105116	0.00412975	1.45954	NM_003916.3
HSD17B11	0.00716371	0.0550327	1.45935	NM_016245.3
ST3GAL5	0.00642897	0.0514796	1.45916	NM_001042437.1
CACNA2D4	0.0017944	0.0233748	1.45915	NM_172364.4
CAPS	0.00800275	0.0588327	1.45898	NM_080590.1
CUGBP2	0.000872254	0.0152074	1.45876	NM_001025077.2
AGXT2L2	0.00169956	0.0225554	1.45858	NM_153373.1
LHPP	0.0204121	0.103675	1.45825	NM_022126.2
OFD1	0.000153673	0.00501785	1.45821	NM_003611.1
TCIRG1	0.000140557	0.00475186	1.45701	NM_006053.2
NSF	0.00226763	0.0270836	1.457	NM_006178.1
LOC730273	0.000329314	0.00828484	1.45668	XM_001124203.1
LMOD3	0.00667496	0.0527424	1.45655	NM_198271.2
WDR37	0.0001745	0.00541046	1.45637	NM_014023.3
CALCOCO2	0.000199821	0.00588789	1.45624	NM_005831.3
NEDD4L	3.84105e-05	0.00216419	1.45606	NM_015277.3
DGCR2	0.000528319	0.0110115	1.4559	NM_005137.2
NMT2	0.00239663	0.0278968	1.45569	NM_004808.2
ANXA2	0.0290212	0.128545	1.45438	NM_001002858.1
GLB1	0.000697988	0.0131472	1.4542	NM_001079811.1
MOV10	0.000160482	0.0051522	1.4535	NM_020963.2
ZNF792	0.000452753	0.0100789	1.45347	NM_175872.4
LOC649095	0.00376464	0.0366206	1.45315	XM_001131851.1
ZNF91	0.0102905	0.0681599	1.45313	NM_003430.2
AHSA2	0.00188468	0.0242207	1.45303	NM_152392.2
NSF	0.000458973	0.0101517	1.45293	NM_006178.1
ZFAND5	0.00153773	0.0211397	1.45246	NM_006007.1
KIAA0913	0.0250045	0.117627	1.45169	NM_015037.2
USF2	0.00576371	0.0479371	1.45122	NM_207291.1
	0.0102635	0.0681381	1.45073	AV737943
HNRNPU	0.00828981	0.0599878	1.45044	NM_004501.3
HERC6	0.0196661	0.101438	1.45021	NM_017912.3
LOC644591	0.0102399	0.0680077	1.45011	XM_927706.2
JSRP1	0.000233334	0.00660396	1.44971	NM_144616.2
HIST3H2A	0.0332925	0.139697	1.44904	NM_033445.2
C1QTNF6	0.00427314	0.0396036	1.44892	NM_031910.3
TRAK2	0.00340098	0.0344444	1.44891	NM_015049.1
GPR1	0.0216577	0.107776	1.44886	NM_005279.2
MYH9	0.00450688	0.0408505	1.44886	NM_002473.3
TXK	0.0303209	0.132236	1.44874	NM_003328.2
DYRK2	4.28841e-05	0.00232792	1.4487	NM_003583.2
ARL16	0.0258896	0.119664	1.44862	NM_001040025.1
LOC554206	0.000135136	0.00466016	1.44826	XR_001382.1
CYB561	0.0021804	0.0263522	1.44822	NM_001915.3
PAG1	9.96741e-05	0.00400081	1.448	NM_018440.3
FYN	0.00303217	0.0322554	1.44776	NM_153047.1
CRTAP	0.000336195	0.00839659	1.44774	NM_006371.3
	0.0272283	0.123659	1.4477	AK128481
2001-03-02	0.0304155	0.132437	1.44746	NM_001005416.1
RTKN2	0.0149999	0.0858675	1.44689	NM_145307.2
PPARG	0.000810406	0.0145873	1.4467	NM_138712.3
NLRC5	0.0162843	0.0901576	1.44575	NM_032206.3
CLDND1	0.00968144	0.0659795	1.44568	NM_001040181.1
	0.000281003	0.00749691	1.44548	AY375451
HLA-E	0.0107912	0.069968	1.44531	NM_005516.4
NUB1	0.00104204	0.0169805	1.44507	NM_016118.3
PSAP	0.00114755	0.0179518	1.44505	NM_002778.2
ACACB	0.00260584	0.0293656	1.44477	NM_001093.3
RNASEH2B	0.0454373	0.169461	1.44457	NM_024570.1
CAPZB	0.0017086	0.0226135	1.44445	NM_004930.2
NRBP2	1.40381e-05	0.00118935	1.44433	NM_178564.2
CASP1	0.0332588	0.139653	1.44375	NM_033294.2
AFF1	0.00132432	0.0194944	1.44367	NM_005935.1
ARHGAP25	0.002481	0.028462	1.44356	NM_014882.2
FAM118A	0.000115182	0.00432228	1.44302	NM_017911.1
MAP4K4	0.000507421	0.0107799	1.4428	NM_145687.2
IKZF3	0.00303958	0.0322554	1.44252	NM_012481.3
COMMD6	0.0470573	0.173071	1.44252	NM_203497.2
XRCC2	0.0119555	0.0749745	1.44219	NM_005431.1
ECHDC2	0.00218262	0.0263568	1.44217	NM_018281.2
CCPG1	0.000673366	0.0128891	1.44211	NM_020739.2
TMEM66	0.0011844	0.0182137	1.4417	NM_016127.4
TMEM8	0.00134908	0.0197004	1.44075	NM_021259.1
SEC62	0.00141944	0.0202703	1.4405	NM_003262.3
RAB37	0.000352313	0.00863618	1.44044	NM_001006637.1
KLF6	0.004202	0.0393083	1.44042	NM_001008490.1
KCNG1	0.0158426	0.088859	1.4401	NM_002237.3
APBB3	0.0161778	0.0898027	1.44008	NM_133172.2
FLJ46309	0.0200963	0.102616	1.43996	NM_001039797.1
PPP2R5C	0.000402274	0.00937984	1.43984	NM_178588.1
ATP6V0A1	0.00451046	0.0408505	1.43971	NM_005177.3
PTPLAD2	0.0420387	0.160579	1.43962	NM_001010915.1
COG4	4.91192e-05	0.00258484	1.43952	NM_015386.2
	0.000399986	0.00935184	1.43886	DA089649
ABCG1	0.030522	0.1328	1.4384	NM_016818.2
ODF2L	0.00426503	0.0395948	1.43838	NM_001007022.1
ZNF33B	0.000403428	0.00938442	1.43825	NM_006955.1
CD6	2.88245e-05	0.00185772	1.43758	NM_006725.2
PAG1	0.00983938	0.0665429	1.43756	NM_018440.3
TMEM91	0.0180733	0.0964056	1.43736	NM_001042595.1
ZNF362	0.0296785	0.130549	1.43727	NM_152493.2
LOC652226	5.39541e-06	0.000671388	1.43722	XM_945303.1
GPR34	0.000691003	0.0130812	1.43604	NM_005300.3
DYRK2	0.000663456	0.0127419	1.43598	NM_003583.3
WDR45	3.44556e-05	0.0020659	1.43514	NM_007075.3
CD37	0.0328113	0.138466	1.43489	NM_001774.2
SERINC1	0.0059002	0.0485099	1.43475	NM_020755.2
OSBPL2	0.00186547	0.0240457	1.43443	NM_144498.1
C4orf34	0.00844518	0.0606277	1.43385	NM_174921.1
PLEKHA1	0.028234	0.126524	1.43361	NM_001001974.1
CCDC109B	0.00944239	0.0650199	1.43297	NM_017918.3
THADA	0.0467543	0.172435	1.43261	NM_022065.4
UBA7	0.0033845	0.0343197	1.43254	NM_003335.2
CCDC91	0.00172374	0.0226898	1.43248	NM_018318.3
SGSM2	0.000868152	0.0151675	1.43247	NM_014853.2
CYTH3	0.000943518	0.0158554	1.43217	NM_004227.3
WDR59	0.0010009	0.016466	1.43176	NM_030581.3
TXNDC13	0.0007212	0.0134582	1.43155	NM_021156.2
CD5	0.0331549	0.139391	1.43129	NM_014207.2
DENR	0.00807875	0.0591822	1.43127	NM_003677.3
BLZF1	0.00233896	0.0276055	1.43062	NM_003666.2
SIGIRR	0.0267755	0.122216	1.43019	NM_021805.1
CHKB	0.00628479	0.0507264	1.43002	NM_005198.3
AAK1	0.0499387	0.179479	1.42939	NM_014911.3
ANKRD44	0.000864924	0.0151612	1.42909	NM_153697.1
LOC644642	0.0343129	0.142141	1.42903	XM_932279.1
KLF13	0.0019954	0.0249178	1.429	NM_015995.2
ZBTB24	0.00763408	0.0573156	1.42885	NM_014797.1
APPBP2	0.000537926	0.0111391	1.42884	NM_006380.2
IRF9	0.00645764	0.0515742	1.42852	NM_006084.4
C5orf5	0.0214476	0.107008	1.42795	NM_016603.1
HYPK	0.0198265	0.101873	1.42795	NM_016400.2
	0.03289	0.13865	1.42787	DQ286431
SPON1	0.0433098	0.164013	1.42729	NM_006108.2
PKIA	0.000625098	0.0122349	1.42727	NM_006823.2
SIDT2	0.00749048	0.0565471	1.42699	NM_001040455.1
LOC153684	0.0104984	0.068979	1.42596	XR_018004.1
OSTM1	0.00874002	0.0620455	1.42555	NM_014028.3
OXR1	0.00105902	0.0171096	1.42487	NM_181354.3
SULT1A1	0.00569243	0.047482	1.42448	NM_177530.1
CROP	0.0253066	0.118217	1.42448	NM_016424.3
BAIAP2L2	0.000306162	0.00787397	1.42434	NM_025045.4
RALGDS	0.0399444	0.155794	1.42402	NM_006266.2
EGLN3	0.000252103	0.00693002	1.42366	NM_022073.3
SLAMF6	0.00362028	0.0357783	1.42359	NM_052931.3
DAAM1	0.00553967	0.0466393	1.42354	NM_014992.1
GIMAP6	0.00629017	0.050746	1.42339	NM_001007224.1
HNRPUL1	0.00325307	0.0336007	1.42322	NM_144732.1
GIMAP2	0.00163492	0.0219967	1.42224	NM_015660.2
ARL2BP	0.000391144	0.00922027	1.4222	NM_012106.3
FLJ32255	0.00923539	0.0642541	1.42204	XM_943640.2
OBFC2A	0.0011256	0.0177537	1.4214	NM_001031716.1
MGC5457	0.00124943	0.0189096	1.42112	XR_001379.1
PSAP	0.00194008	0.0246411	1.42108	NM_001042465.1
2012-09-11	0.0305743	0.132926	1.42042	NM_018243.2
	0.000283636	0.00752635	1.42042	AV705309
ITK	0.0216678	0.107794	1.42042	NM_005546.3
PIK3R1	0.00685684	0.0533903	1.42026	NM_181523.1
CFLAR	0.0378207	0.150798	1.42017	NM_003879.3
LOC650751	0.0017893	0.0233259	1.41992	XM_939833.2
ZBED5	0.00932185	0.0645775	1.41976	NM_021211.2
	0.00526224	0.0452085	1.41945	AK093982
HAPLN3	0.0230299	0.111805	1.41901	NM_178232.2
LOC646064	0.0110011	0.0707954	1.41895	XM_933375.1
ELOVL5	0.00701561	0.0541609	1.41889	NM_021814.3
C8orf44	0.000875602	0.0152349	1.41887	NM_019607.1
H2AFY	0.00874432	0.0620504	1.41837	NM_138609.2
GABBR1	9.69948e-05	0.00393652	1.41799	NM_021905.1
LRRC37A4	0.00687831	0.053509	1.41761	NR_002940.1
ZNF160	0.0140081	0.0824387	1.41745	NM_198893.1
LOC401052	0.00621173	0.0503493	1.41731	NM_001008737.1
ZNF394	0.0340622	0.14158	1.41725	NM_032164.2
ERCC5	0.0125097	0.077184	1.41702	NM_000123.2
C8orf13	0.00385925	0.0372462	1.41676	NM_053279.1
TANK	0.023961	0.114399	1.41633	NM_004180.2
SLC16A5	0.0154214	0.0872647	1.41629	NM_004695.2
BIN3	0.00172255	0.0226898	1.41598	NM_018688.4
TRAF5	0.00215457	0.0261835	1.41582	NM_004619.3
	0.0109619	0.0706226	1.41571	AL833381
POFUT1	0.00583522	0.0483217	1.41461	NM_015352.1
FRAT1	0.00633312	0.0509254	1.4146	NM_005479.2
TNRC6B	0.0375474	0.15026	1.41404	NM_015088.2
LOC613037	0.0206856	0.104479	1.41383	NR_002555.2
DAZAP2	0.000793176	0.0143977	1.41364	NM_014764.2
LY6H	0.0333379	0.139819	1.41287	NM_002347.2
MFSD11	0.00349213	0.0351213	1.4128	NM_024311.2
USF2	0.0133361	0.0802214	1.41216	NM_207291.1
	0.00860693	0.0613592	1.41184	CN484989
VIPR1	0.0164416	0.0905655	1.41111	NM_004624.2
C10orf33	0.000115361	0.00432228	1.41089	NM_032709.1
D2HGDH	0.0125096	0.077184	1.40959	NM_152783.3
PDCD6IP	0.0011068	0.0175437	1.40936	NM_013374.3
SETDB2	0.00198044	0.0248312	1.40915	NM_031915.1
CLEC2D	0.0329042	0.138676	1.40895	NM_001004419.2
BTN2A1	0.00177192	0.0232049	1.40887	NM_007049.2
TSC1	0.00224572	0.0269017	1.40871	NM_000368.3
ZBTB16	0.0356261	0.14548	1.40868	NM_006006.4
CRLF3	0.000918478	0.0156023	1.40865	NM_015986.2
PLEKHO2	0.000324887	0.00823367	1.40836	NM_025201.3
LOC401152	0.00184631	0.0238881	1.40743	NM_001001701.1
MYO7A	0.000159255	0.00514158	1.40666	NM_000260.2
GNB5	0.00332827	0.0339697	1.40648	NM_006578.3
CSAD	0.000120626	0.00439668	1.40619	NM_015989.3
CLDND1	0.00729925	0.0556762	1.40608	NM_001040181.1
C10orf26	0.000592057	0.011827	1.4059	NM_001083913.1
IFNAR1	0.0122402	0.0761494	1.40587	NM_000629.2
GALK2	0.00253862	0.0287819	1.40559	NM_001001556.1
RHBDL2	0.011454	0.0726501	1.40549	NM_017821.3
PAFAH1B1	0.0358345	0.145916	1.40541	NM_000430.2
PPP1R12C	0.00110826	0.0175437	1.40531	NM_017607.2
CA5B	0.0106977	0.0697033	1.4053	NM_007220.3
FLT3LG	0.0255149	0.118729	1.4048	NM_001459.2
HEATR5B	0.000662546	0.0127419	1.40473	NM_019024.1
TSPAN31	0.000359051	0.00875148	1.4047	NM_005981.3
OCEL1	0.0423476	0.161362	1.40467	NM_024578.1
PPP2R5C	0.000242586	0.00675467	1.40449	NM_178588.1
MAF	0.0278352	0.125234	1.4043	NM_001031804.1
SHC1	0.00138472	0.0199807	1.40421	NM_003029.3
FLJ46020	0.0160334	0.0893606	1.40395	NM_207472.1
SP140L	0.000127785	0.00452453	1.40371	NM_138402.4
SBF1	0.000196771	0.00584717	1.40364	NM_002972.1
PRKCZ	0.00248683	0.0284909	1.40352	NM_002744.4
ZNF83	0.00257734	0.0291198	1.40332	NM_018300.2
KIAA0556	0.00366209	0.0360099	1.40304	NM_015202.1
2012-09-06	0.00145721	0.0205136	1.40263	NM_145800.2
DPYD	0.00013813	0.00470451	1.40262	NM_000110.3
C2CD2	0.00207004	0.025462	1.40203	NM_015500.1
NBPF3	0.00588009	0.0485099	1.40174	NM_032264.2
APOA1	5.37133e-05	0.00274191	1.40168	NM_000039.1
LRAP	0.0189287	0.0994581	1.4014	NM_022350.1
RIPK2	0.0484181	0.176262	1.40114	NM_003821.5
HIVEP2	0.000178121	0.0054832	1.401	NM_006734.3
NAGK	0.0316683	0.135536	1.40088	NM_017567.2
ARHGEF1	0.00145263	0.0204893	1.4001	NM_004706.3
KIAA1600	0.0220509	0.109132	1.4001	NM_020940.2
IRF3	0.000421622	0.00964796	1.3997	NM_001571.2
IL11RA	0.000318192	0.00810623	1.39951	NM_004512.3
	0.000929315	0.0157243	1.39938	BE265648
CCDC46	0.00278326	0.030433	1.39935	NM_145036.2
P2RY10	0.0118394	0.0744634	1.39926	NM_198333.1
TSPYL3	0.00272342	0.0300993	1.39925	XR_001421.1
IRS2	0.00444437	0.0405208	1.39902	NM_003749.2
FLJ38717	0.0125747	0.077395	1.39896	NM_001004322.1
PNPLA2	1.7684e-05	0.00135483	1.39838	NM_020376.2
NRIP1	0.0017054	0.022608	1.39814	NM_003489.2
TULP4	0.00237994	0.0277939	1.39808	NM_020245.3
CTAGE6	0.0109101	0.0704208	1.39799	XM_936776.2
TMEM63A	0.0204532	0.103729	1.39769	NM_014698.1
SSTR2	0.00400029	0.0381618	1.39745	NM_001050.2
NADSYN1	0.00305415	0.0323819	1.39731	NM_018161.4
IQGAP2	8.66422e-05	0.00363603	1.39713	NM_006633.2
EIF4E3	0.00013789	0.00470451	1.3971	NM_173359.3
C10orf104	0.00223573	0.0268288	1.39686	NM_173473.2
CXXC5	0.0154745	0.0874501	1.3968	NM_016463.5
WNK1	0.000426179	0.00971344	1.39676	NM_018979.2
CD59	0.00112993	0.0177894	1.39594	NM_000611.4
ARHGAP4	0.0054255	0.046082	1.39588	NM_001666.2
DIP2A	0.00757507	0.0569969	1.39547	NM_015151.2
MTIF3	0.00884906	0.0624588	1.39519	NM_152912.3
IL10RB	0.044353	0.166789	1.39518	NM_000628.3
KIFC2	0.00103872	0.0169424	1.39437	NM_145754.2
TRIM8	0.00287046	0.0310269	1.39428	NM_030912.2
SRGN	0.0105181	0.0690074	1.39393	NM_002727.2
ZNF224	0.000288323	0.00759795	1.39384	NM_013398.1
EXOC1	0.00101008	0.0165696	1.39367	NM_018261.3
KIT	0.00336569	0.03425	1.39351	NM_000222.1
TRIM13	0.00787248	0.0583921	1.39342	NM_001007278.1
	0.000100557	0.0040105	1.39313	BX114764
EIF2C4	0.00019708	0.00584717	1.39306	NM_017629.2
SERINC5	0.00465455	0.0417123	1.39304	NM_178276.2
	3.37131e-05	0.00204273	1.39287	BX098521
LOC653438	0.0144309	0.0841499	1.39257	XM_929895.1
CD53	0.00234933	0.0276143	1.39256	NM_000560.3
CREBBP	0.00303623	0.0322554	1.39225	NM_001079846.1
CDCA7	0.0411141	0.158703	1.39181	NM_031942.4
S100PBP	0.000652	0.012649	1.39156	NM_022753.2
SYNJ1	0.0132445	0.0799126	1.39134	NM_203446.1
NGFRAP1	0.035105	0.144002	1.39112	NM_206917.1
ARHGAP30	0.00717748	0.0551138	1.39048	NM_181720.2
TDRD1	0.0122707	0.0762061	1.39038	NM_198795.1
KIAA1267	0.00385157	0.0371929	1.39014	NM_015443.2
EPS15	0.0120549	0.0754053	1.38953	NM_001981.2
MIB2	0.0111241	0.0711999	1.38904	NM_080875.1
CRIPAK	0.00130213	0.0192335	1.38819	NM_175918.2
SSH3	0.0336771	0.140511	1.38761	NM_017857.2
ARL4C	0.0204406	0.103728	1.3876	NM_005737.3
BZRAP1	0.014707	0.0852686	1.38725	NM_004758.1
AP1G1	0.00435295	0.0400779	1.3871	NM_001128.5
PRDM2	0.000163627	0.00518886	1.38667	NM_012231.3
TDP1	0.00998146	0.0671142	1.3863	NM_018319.3
LPIN1	0.00125763	0.0189996	1.38627	NM_145693.1
DIDO1	0.000711808	0.0133284	1.38616	NM_080797.2
CHKB	0.0101582	0.0677949	1.38613	NM_005198.3
CDC42SE1	0.0382012	0.151852	1.38596	NM_001038707.1
NEO1	0.00107936	0.0172939	1.3857	NM_002499.1
GORASP1	0.00203812	0.025268	1.38557	NM_031899.2
FAM63A	0.00354978	0.0353177	1.38544	NM_018379.3
KIAA1632	0.00161355	0.0217772	1.38542	NM_020964.2
CAST	0.0149755	0.0858136	1.38538	NM_001042442.1
OSTF1	0.00393835	0.0377976	1.3853	NM_012383.3
CRY1	0.0273559	0.124087	1.3851	NM_004075.2
PPP1R16B	0.0210521	0.105555	1.3851	NM_015568.2
DAZL	0.000233158	0.00660396	1.3849	NM_001351.2
PLEKHF1	0.0382331	0.151908	1.38487	NM_024310.4
TOB1	0.00338345	0.0343197	1.38474	NM_005749.2
TOP2B	0.00378847	0.0367901	1.38461	NM_001068.2
ATG16L1	0.000452577	0.0100789	1.3846	NM_030803.5
LEP	0.0266893	0.121887	1.38425	NM_000230.1
RIPK3	0.0183395	0.0971492	1.38405	NM_006871.3
RENBP	0.0367267	0.148355	1.38384	NM_002910.4
STAT1	0.0270164	0.123011	1.38384	NM_139266.1
SLC24A6	0.000670189	0.0128425	1.38367	NM_024959.2
AP1GBP1	0.000606458	0.0119816	1.38347	NM_007247.3
TRIM69	0.0303392	0.132236	1.38329	NM_182985.3
RFXDC2	0.00263203	0.0295207	1.38319	NM_022841.4
STK4	0.000303729	0.00785949	1.38297	NM_006282.2
ZNF493	0.00118333	0.0182135	1.38291	NM_001076678.1
CYCSL1	0.00355215	0.0353177	1.38285	NR_001561.1
KIAA1128	0.04629	0.171376	1.38281	NM_018999.2
CHMP7	0.00412054	0.0388314	1.38262	NM_152272.2
BAZ2B	0.000509898	0.0108047	1.38253	NM_013450.2
WDR86	0.0117702	0.0741366	1.38186	NM_198285.1
KIAA0492	0.016559	0.0910838	1.38182	XM_944290.1
	0.000843378	0.0149309	1.38168	AK025166
MAP1LC3B	0.00891569	0.062826	1.38161	NM_022818.3
	0.00551276	0.0465664	1.38159	CR974963
CENTB2	0.000221815	0.00638292	1.38156	NM_012287.3
LOC389641	0.048021	0.175429	1.38123	XM_944097.2
	0.0345591	0.142818	1.38116	BQ182905
SIRT5	0.000229967	0.00655176	1.38114	NM_031244.1
	0.0337411	0.140687	1.38105	BU935198
CORO7	0.00991734	0.0668318	1.38103	NM_024535.2
LOC729446	0.000928454	0.0157243	1.38095	XM_001133842.1
CTSB	0.00693544	0.0538318	1.38068	NM_001908.3
FAAH2	0.00934158	0.0646621	1.38057	NM_174912.2
ICK	0.00169168	0.0225139	1.38043	NM_016513.3
NFATC2IP	0.00116376	0.0180605	1.3802	NM_032815.3
WDR23	0.00201876	0.0250821	1.38005	NM_025230.3
STS-1	0.0481738	0.175779	1.37998	NM_032873.3
AP1G2	6.55128e-05	0.00304828	1.37997	NM_003917.2
KCTD18	3.04958e-05	0.00190157	1.37986	NM_152387.2
MAP4K4	0.000261621	0.00707254	1.37915	NM_145687.2
PHF11	0.0150462	0.0860017	1.37885	NM_001040443.1
C17orf59	0.00126802	0.0190642	1.37869	NM_017622.1
CCR6	0.000145931	0.00483851	1.37847	NM_031409.3
ZMAT3	0.0405306	0.157225	1.37829	NM_152240.1
ZNF486	0.0389753	0.15337	1.37824	XM_371152.3
PRCP	0.00415107	0.038991	1.3782	NM_199418.2
CTDSP1	0.00174715	0.0229153	1.37815	NM_021198.1
C6orf81	0.000471172	0.0102632	1.37772	NM_145028.3
CAPN3	0.00194249	0.0246507	1.37755	NM_024344.1
WBP1	0.000663172	0.0127419	1.3774	NM_012477.2
CHST12	0.0492821	0.177904	1.37709	NM_018641.3
PLCB2	0.000615197	0.0120986	1.37695	NM_004573.2
FBXO11	0.0151721	0.0864796	1.37674	NM_025133.3
C14orf132	0.0484044	0.176262	1.37606	NM_020215.2
SLC5A8	0.0209462	0.105208	1.37604	NM_145913.2
BRD1	0.000917856	0.0156023	1.37586	NM_014577.1
ANGEL2	0.0160984	0.0895408	1.37583	NM_144567.3
TRIM52	0.000722649	0.0134582	1.37582	NM_032765.2
LIPT1	0.0143965	0.084083	1.37478	NM_015929.2
LOC730358	0.00198126	0.0248312	1.37453	XM_001131842.1
EDG4	0.0117504	0.0740392	1.37437	NM_004720.4
ARRDC2	0.0278372	0.125234	1.37417	NM_015683.1
TNFSF8	0.00771338	0.0577346	1.37371	NM_001244.2
KIAA1128	0.0202784	0.103301	1.37356	NM_018999.1
RFNG	0.0146946	0.0852543	1.37326	XM_001132711.1
CD53	0.000772925	0.0141796	1.37315	NM_000560.3
CYB5D2	0.024288	0.115455	1.37302	NM_144611.2
STXBP2	0.0114367	0.0725672	1.37249	NM_006949.1
SMAD5	0.0240289	0.114604	1.37236	NM_005903.5
UBE2Q2	0.00260006	0.0293197	1.37204	NM_173469.1
	0.0279609	0.125758	1.37204	BX116720
ZNF277	0.0291574	0.128963	1.37179	NM_021994.2
PLCL1	0.00850696	0.0609536	1.37147	NM_006226.1
LOC727927	0.00710315	0.0546895	1.37142	XM_001126165.1
CCR4	0.0081858	0.0595356	1.3714	NM_005508.4
KLHL22	0.0395322	0.154889	1.37128	NM_032775.2
SH2D3C	0.0356669	0.145612	1.3712	NM_170600.1
CBL	0.000856155	0.0150641	1.37111	NM_005188.2
ROD1	0.00778191	0.0579747	1.37109	NM_005156.4
LOC400759	0.0182587	0.0968339	1.37103	NR_003133.1
NISCH	0.00195274	0.0246632	1.37098	NM_007184.3
NAAA	0.00960591	0.065834	1.37096	NM_014435.3
MKNK2	0.0482174	0.175842	1.37091	NM_199054.2
PPP1R2	0.00246603	0.028347	1.37088	NM_006241.3
MYCBP2	0.00363271	0.035819	1.37072	NM_015057.3
ZNF514	0.00597756	0.0488191	1.37072	NM_032788.1
CRYGS	0.000413963	0.0095489	1.37066	NM_017541.2
KIAA0196	0.023801	0.114022	1.37034	NM_014846.3
GOLGA8B	0.0369461	0.148997	1.37005	NM_001023567.2
SLC9A8	0.00349532	0.0351328	1.36971	NM_015266.1
USP3	0.0495	0.178424	1.36962	NM_006537.2
	0.00202094	0.0250912	1.36901	AV745363
ZNF652	0.0251995	0.118092	1.36885	NM_014897.1
MBNL1	0.00632505	0.0508944	1.36879	NM_207296.1
LOC388969	0.00276868	0.0303713	1.36873	NM_001013649.1
CD44	0.00146583	0.0205407	1.36871	NM_001001391.1
PLEKHA2	0.012194	0.0759991	1.3687	NM_021623.1
APPL2	0.00528799	0.0453181	1.36867	NM_018171.3
PACS1	0.00489823	0.0430924	1.36848	NM_018026.2
KLHL6	0.0145516	0.0847337	1.36842	NM_130446.1
MAT2B	0.00357541	0.0354428	1.36838	NM_013283.3
RBM5	0.00128822	0.0191431	1.36833	NM_005778.1
VPS28	0.0307473	0.133308	1.36806	NM_016208.2
	0.0141612	0.0830613	1.3676	AA204695
C20orf108	0.0106505	0.0695799	1.36697	NM_080821.2
HMHA1	0.00254283	0.0287819	1.36696	NM_012292.2
GOLGA7	0.0116276	0.0735079	1.36691	NM_001002296.1
PRDM1	0.00687072	0.0534741	1.3669	NM_001198.2
ABHD3	0.016252	0.0900608	1.36659	NM_138340.3
TSPAN32	0.00180423	0.0234375	1.36615	NM_005705.4
TMEM106B	0.0126318	0.0775486	1.36604	NM_018374.2
IFNA10	0.00845009	0.0606377	1.36584	NM_002171.1
RNF103	0.00438758	0.04027	1.36583	NM_005667.2
ITPKB	0.00696469	0.0539372	1.36568	NM_002221.2
	0.00230137	0.0273684	1.36556	AK124143
LONRF3	0.00448695	0.0407845	1.36543	NM_001031855.1
FXYD5	0.00545991	0.0463057	1.36508	NM_014164.4
PH-4	0.000794039	0.0143981	1.3649	NM_017732.3
CCDC66	0.0134021	0.080511	1.36483	NM_001012506.1
GLB1	0.00250176	0.0285899	1.36475	NM_000404.1
ZNF345	0.00498719	0.0435411	1.36455	NM_003419.3
PPP4R1	0.0370952	0.149388	1.36426	NM_005134.2
LOC647389	0.00546517	0.0463274	1.36425	XM_936461.1
ZNF358	0.039727	0.155288	1.36399	NM_018083.4
DUSP22	0.0127242	0.0778703	1.36356	NM_020185.3
DECR1	0.0314606	0.135073	1.36352	NM_001359.1
	0.000904372	0.0155091	1.36328	BC030118
ZNF217	0.00615921	0.0500414	1.36325	NM_006526.2
KRCC1	0.00832694	0.0601056	1.3627	NM_016618.1
CLCF1	0.000968884	0.0160313	1.36228	NM_013246.2
	0.0129243	0.0786147	1.36198	BX538057
APOL2	0.042033	0.160579	1.36194	NM_145637.1
BMPR2	0.00450574	0.0408505	1.36168	NM_001204.5
MAN1B1	0.0107757	0.069968	1.36148	NM_016219.2
HIST2H2BE	0.00467691	0.0418081	1.36127	NM_003528.2
LOC492311	0.0157894	0.0886765	1.3611	NM_001007189.1
C18orf1	0.000255861	0.00697758	1.36094	NM_181483.2
JMJD1C	0.00619184	0.0502354	1.36087	NM_032776.1
RBMS1	0.000476735	0.0103582	1.36034	NM_002897.3
TMEM71	0.0362163	0.146949	1.36032	NM_144649.1
DMAP1	0.0280686	0.126111	1.36023	NM_001034024.1
DUSP22	0.00567214	0.0473587	1.35991	XM_941691.1
C14orf106	0.00231947	0.0274697	1.35973	NM_018353.3
RABGAP1	0.00209426	0.0256684	1.35832	NM_012197.2
BSDC1	0.00878339	0.0621994	1.35785	NM_018045.5
VHL	0.000241011	0.00673265	1.35727	NM_198156.1
LEMD3	0.00404249	0.0383903	1.35716	NM_014319.3
PHF11	0.0308694	0.133503	1.35712	NM_001040443.1
GLS	0.0150349	0.0859825	1.35711	NM_014905.2
PSMA1	0.000195843	0.00583058	1.35693	NM_148976.1
PTPN12	0.00190077	0.0243192	1.35637	NM_002835.2
PARP4	0.000585765	0.0117755	1.35632	NM_006437.3
LOC399900	0.0341432	0.141677	1.35592	NM_001013667.1
EHD1	0.00842299	0.0605695	1.35544	NM_006795.2
DKFZP434B0335	0.0467482	0.172435	1.35515	NM_015395.1
ARHGEF1	0.0131889	0.079745	1.35512	NM_199002.1
C16orf86	0.00481502	0.0426437	1.35506	NM_001012984.2
ZNF559	0.0348894	0.143631	1.35473	NM_032497.1
ARL6IP1	0.0353103	0.144682	1.35465	NM_015161.1
CD69	0.0212256	0.106146	1.35441	NM_001781.1
PRKACB	0.0402858	0.1567	1.3538	NM_002731.2
PDE7A	0.0120785	0.0754709	1.35368	NM_002603.1
WDR33	0.0170112	0.0924766	1.35361	NM_001006623.1
	0.000369139	0.00889656	1.35329	CN312986
FEZ2	0.0160402	0.0893606	1.35304	NM_005102.2
PIP5K2B	0.0284958	0.127299	1.3529	NM_138687.1
FLJ12334	0.00230417	0.0273827	1.35287	XM_943793.1
MOAP1	0.00312345	0.0327335	1.35239	NM_022151.4
WHDC1	0.00309135	0.0326155	1.35232	NM_001080435.1
ATP11B	0.0485101	0.176456	1.35227	NM_014616.1
ZNFX1	0.00393583	0.0377945	1.3521	NM_021035.2
CDKN2A	0.0458591	0.170368	1.35192	NM_058195.2
HSH2D	0.00406327	0.0385026	1.35185	NM_032855.2
RRAGB	0.000924262	0.0156697	1.35183	NM_006064.3
ARGLU1	0.00314915	0.0329426	1.3518	NM_018011.3
TP53I13	0.00188764	0.0242406	1.35154	NM_138349.2
	0.011126	0.0711999	1.35129	AW015915
CES1	0.00410935	0.0387897	1.35101	NM_001025195.1
PCYOX1	0.000679746	0.0129823	1.35099	NM_016297.2
NUMA1	0.0223114	0.109938	1.35084	NM_006185.2
ZNF577	0.016939	0.0923293	1.35083	NM_032679.1
CRY1	0.0145556	0.0847337	1.3507	NM_004075.2
	0.00843373	0.0606162	1.35067	AA179392
MCM8	0.0416437	0.15985	1.3506	NM_032485.4
CREB1	0.0135369	0.0808251	1.35046	NM_004379.2
LOC441294	0.000695755	0.0131422	1.35013	NM_001008747.1
	0.0083223	0.0601056	1.34999	BX090408
SMAP1	0.018105	0.0964258	1.34989	NM_021940.2
RCP9	0.0351311	0.144074	1.34949	NM_014478.4
VAMP4	0.0433608	0.164134	1.34944	NM_201994.1
MAPK8IP3	0.0319496	0.136356	1.34922	NM_001040439.1
RNF146	0.00187452	0.0241262	1.34918	NM_030963.2
TNFSF15	0.00555547	0.0467246	1.34848	NM_005118.2
C17orf91	0.0194741	0.100907	1.34842	NM_001001870.1
NR3C1	0.0166037	0.0911957	1.34833	NM_001020825.1
TMEM20	0.0259817	0.119889	1.34828	NM_153226.1
FIG4	0.0021325	0.0260625	1.34821	NM_014845.4
TMC6	0.0362641	0.147074	1.34751	NM_007267.5
VPS13A	0.00237506	0.0277838	1.34715	NM_033305.2
CGGBP1	0.00169794	0.0225554	1.34635	NM_001008390.1
ANKRD13D	0.0102037	0.0679249	1.34607	XM_945571.1
PLA2G2D	0.027746	0.125019	1.34555	NM_012400.2
OGFR	0.00949442	0.0652476	1.34534	NM_007346.2
SMARCD3	0.00309691	0.0326342	1.34508	NM_003078.3
PDPR	0.0081535	0.059498	1.34475	XM_001134215.1
ZNF483	0.0330493	0.139049	1.34456	NM_001007169.1
TCF25	0.0001745	0.00541046	1.34455	NM_014972.1
	0.014218	0.0832876	1.34451	AK123840
BEXL1	0.0465107	0.171807	1.34413	XM_936467.2
ZNF786	0.038677	0.152622	1.34396	NM_152411.2
CAPN3	0.000642884	0.0125144	1.3439	NM_173087.1
PPM1B	0.0435493	0.164594	1.34364	NM_001033556.1
LRRC29	0.00131461	0.0193757	1.34363	NM_001004055.1
CIAO1	0.00942137	0.0649423	1.34346	NM_004804.2
MTRR	0.032499	0.137766	1.34322	NM_002454.1
CCNDBP1	0.00285248	0.0309297	1.34317	NM_037370.1
PERLD1	0.0259005	0.119674	1.34306	NM_033419.3
DDX58	0.034994	0.143786	1.34284	NM_014314.3
PPP1CB	0.002473	0.0283892	1.34225	NM_206876.1
	0.0143998	0.084083	1.34224	AK131352
LYSMD2	0.0237315	0.113784	1.34216	NM_153374.1
SYNJ2	0.00332088	0.033927	1.3421	NM_003898.2
PGCP	0.00294266	0.0316354	1.34172	NM_016134.2
N4BP2	0.0243154	0.11552	1.34171	NM_018177.2
TMEM119	0.000785771	0.0142934	1.34159	NM_181724.1
ICAM3	0.0151943	0.0865775	1.34154	NM_002162.2
LMBRD1	0.0148352	0.0855375	1.34133	NM_018368.2
MYD88	0.000801289	0.0144838	1.34132	NM_002468.3
GGA2	0.0315313	0.135229	1.34023	NM_015044.3
2012-09-09	0.00278368	0.030433	1.34022	NM_006640.3
EXOC7	0.000466293	0.0102216	1.33976	NM_001013839.1
TSPAN18	0.00332034	0.033927	1.33974	NM_130783.3
KIFAP3	0.00439567	0.0402773	1.33973	NM_014970.2
CAMK2G	0.00595415	0.0487248	1.33957	NM_001222.2
DCP2	0.0157562	0.0885186	1.33934	NM_152624.4
CYFIP2	0.0253627	0.118245	1.33925	NM_001037333.1
MPPE1	0.0100856	0.0674781	1.33831	NM_023075.4
SNTA1	0.0276133	0.124848	1.33824	NM_003098.2
DMTF1	0.00644614	0.0515467	1.33824	NM_021145.2
ANO8	0.000412585	0.00954269	1.33824	NM_020959.1
COL5A1	0.000198155	0.00585885	1.33786	NM_000093.3
CYLD	0.0093928	0.0648341	1.33777	NM_015247.1
NPEPL1	0.00946875	0.0651492	1.33773	NM_024663.3
TMBIM1	0.0381542	0.151735	1.33758	NM_022152.4
LRP5	0.0320155	0.136502	1.33749	NM_002335.1
C1orf97	0.0121509	0.0757583	1.33744	NM_032705.3
ZNF615	0.0100488	0.0673892	1.33681	NM_198480.2
KRCC1	0.0108104	0.0700394	1.33677	NM_016618.1
SUSD3	0.0392242	0.154032	1.33663	NM_145006.2
APAF1	0.000857395	0.0150705	1.33604	NM_013229.2
CTSB	0.0481316	0.175662	1.3358	NM_147780.2
CAT	0.000558505	0.0113602	1.33548	NM_001752.2
MLL	0.00114144	0.0178888	1.33545	NM_005933.2
	0.00206337	0.025398	1.33509	BG758732
	0.000169821	0.0053036	1.33502	BE672556
DMAP1	0.0230747	0.111913	1.33485	NM_001034023.1
	0.0384125	0.152253	1.33467	CD642056
KBTBD11	0.0234567	0.113041	1.33447	NM_014867.1
LPIN2	0.0181231	0.0964919	1.33383	NM_014646.2
ARHGAP12	0.000285015	0.00754545	1.3336	NM_018287.5
	0.00907577	0.0634345	1.33325	CF454561
BIRC2	0.0432527	0.163833	1.3331	NM_001166.3
ZDHHC11	0.0326377	0.138089	1.33304	NM_024786.1
C4orf14	0.0100716	0.0674102	1.33292	NM_032313.2
FBXO3	0.000648278	0.0126052	1.33258	NM_012175.3
AKIRIN2	0.00876704	0.0621092	1.33247	NM_018064.2
RAB43	0.00195637	0.0246632	1.33234	NM_198490.1
CD44	0.00809172	0.0592521	1.3323	NM_000610.3
PPP2R5C	0.00408842	0.0386558	1.33219	NM_002719.2
IL10RB	0.00406945	0.0385247	1.33219	NM_000628.3
TBCC	0.00252569	0.0287623	1.33216	NM_003192.2
PTPN2	0.0147631	0.085479	1.33214	NM_080422.1
CNPY4	0.0160367	0.0893606	1.33213	NM_152755.1
LOC402176	0.00855776	0.0611299	1.33208	NM_001011538.2
PITPNM1	0.00142407	0.0203027	1.33196	NM_004910.1
NDRG3	0.00898498	0.0630818	1.33081	NM_022477.2
LPXN	0.0106934	0.0697033	1.33055	NM_004811.1
C1orf152	0.00400069	0.0381618	1.33041	XM_001134421.1
KIAA0528	0.0103138	0.0682353	1.33037	NM_014802.1
ARHGAP1	0.0149678	0.0858136	1.3303	NM_004308.2
OGFRL1	0.0032696	0.0336906	1.33025	NM_024576.3
CAMK4	0.00675927	0.0530385	1.32961	NM_001744.3
SPG11	0.00688867	0.0535654	1.32958	NM_025137.3
ADAM23	0.00906027	0.0634035	1.32866	NM_003812.2
BTD	3.06099e-05	0.00190157	1.32824	NM_000060.2
DMTF1	0.00817472	0.0595275	1.32805	NM_021145.2
CBFA2T2	0.000449001	0.0100474	1.32783	NM_005093.3
ZGPAT	0.0137841	0.0817638	1.32768	NM_032527.3
SRGN	0.0177906	0.09552	1.32764	NM_002727.2
ATG16L1	0.00335269	0.034138	1.32725	NM_017974.3
ZC3HAV1	0.00151929	0.0210124	1.32721	NM_020119.3
UTRN	0.00631164	0.0508477	1.32707	NM_007124.2
ZMYND11	0.0217762	0.108208	1.32701	NM_006624.3
THBS3	0.00519565	0.0448848	1.32695	NM_007112.3
FLJ14712	0.00437368	0.0402155	1.32635	XM_371878.5
MYO9B	0.000760896	0.0140338	1.32616	NM_004145.2
USF1	0.022664	0.110859	1.3261	NM_207005.1
ATP2A3	0.0274059	0.124171	1.32599	NM_174955.1
FRAT1	0.00128098	0.0190797	1.3257	NM_005479.2
PLGLB1	0.0111125	0.0711663	1.32536	NM_001032392.2
FYN	0.0167063	0.0916422	1.32532	NM_153048.1
PRNP	0.0230484	0.111817	1.32525	NM_001080121.1
C6orf111	0.0473523	0.173777	1.32516	NM_032870.1
MLKL	0.0148851	0.0855935	1.32505	NM_152649.1
	0.00139	0.0199807	1.32469	AL528570
NUAK2	0.00810326	0.0592861	1.32422	NM_030952.1
AP1GBP1	0.00116394	0.0180605	1.32417	NM_007247.3
CYorf15B	0.025574	0.118875	1.3236	NM_032576.3
FAM102A	0.00403374	0.0383707	1.32344	NM_001035254.1
CLK4	0.0135089	0.080716	1.32334	NM_020666.2
HIST1H4H	0.00491827	0.0431804	1.32315	NM_003543.3
CABLES2	0.0065978	0.0524653	1.32295	NM_031215.2
THRA	0.000417973	0.00961459	1.32294	NM_003250.4
FLJ12078	0.0134416	0.0805371	1.32251	XR_001261.1
ERMAP	0.000544423	0.0112113	1.3222	NM_001017922.1
S100PBP	0.00657336	0.0523435	1.32216	NM_022753.2
TAF1C	0.0325173	0.137766	1.32201	NM_139353.1
ATG2A	0.00020516	0.00600407	1.32196	NM_015104.1
ZNF548	0.000387485	0.00915913	1.32192	NM_152909.2
SH3KBP1	0.00831467	0.0600919	1.32191	NM_031892.1
C17orf95	0.0134312	0.0805269	1.32175	NM_001080510.2
LOC645212	0.0140845	0.0827888	1.32175	XM_928252.2
NAG	0.000385039	0.00914944	1.32152	NM_015909.2
SLC35A5	0.00366657	0.0360107	1.32141	NM_017945.2
RB1CC1	0.00306816	0.0324904	1.32083	NM_001083617.1
RBM3	0.00221474	0.0266699	1.32075	NM_001017430.1
AIM1	0.00159658	0.0216501	1.3207	NM_001624.2
SP110	0.016754	0.0917767	1.32051	NM_080424.1
ARID4A	0.0134881	0.0806474	1.32036	NM_023001.2
C1orf63	0.0228156	0.111347	1.32026	NM_020317.3
GPR155	0.00160657	0.021717	1.3202	NM_152529.5
RNF38	0.00780976	0.0580522	1.32009	NM_022781.4
METTL9	0.000697334	0.0131472	1.32	NM_016025.3
FEZ2	0.0153578	0.0871016	1.31934	NM_005102.2
GAB3	0.0187647	0.098868	1.31904	NM_001081573.1
USP9X	0.00143779	0.0204078	1.319	NM_001039591.2
	0.00036027	0.0087564	1.31879	CR622072
RAPGEF3	7.58729e-05	0.00333067	1.31875	NM_006105.3
UBXN6	0.0110107	0.0708309	1.31869	NM_025241.1
CRTAP	0.00442229	0.0404136	1.3186	NM_006371.3
RAXL1	0.049904	0.179392	1.31841	NM_032753.2
TTC21A	0.000349295	0.00857441	1.31839	NM_145755.1
SLC35A1	0.00445439	0.0405561	1.31835	NM_006416.3
SKAP1	0.0252473	0.118179	1.31775	NM_001075099.1
WBP2	0.0257354	0.119368	1.31774	NM_012478.3
CLCC1	0.0354196	0.145016	1.31736	NM_015127.3
LOC728734	0.00636719	0.0510968	1.31718	XM_001132754.1
	0.026585	0.121662	1.31695	BU145923
DTX2	0.000553294	0.0112908	1.3169	NM_020892.1
ZNF302	0.0241118	0.114853	1.31686	NM_018443.2
TGFBI	0.00151256	0.0209782	1.31676	NM_000358.1
NAAA	0.0149045	0.0856319	1.31644	NM_014435.3
ABI1	0.0441221	0.166175	1.3163	NM_001012751.1
LOC652184	0.00332211	0.033927	1.31575	XM_941546.1
OMA1	0.00290326	0.0313029	1.31566	NM_145243.3
LOC729008	0.0359303	0.146202	1.31555	XM_001133301.1
CRYL1	0.0294114	0.129772	1.31535	NM_015974.2
VAMP2	0.00893997	0.0628684	1.31502	NM_014232.1
DLEC1	5.67636e-05	0.00283654	1.31501	NM_007337.2
C21orf55	0.0271182	0.123322	1.31471	NM_017833.2
FVT1	0.00589534	0.0485099	1.31461	NM_002035.1
SGK3	0.0418471	0.160343	1.31449	NM_170709.1
ACP6	0.0338042	0.140814	1.31441	NM_016361.2
FBXO3	0.00534965	0.0455953	1.31423	NM_033406.2
RAB31	0.0149907	0.0858438	1.3142	NM_006868.2
FAM116A	0.0236581	0.11359	1.31415	XM_001132771.1
STAG3L1	0.0138723	0.0819197	1.31407	NM_018991.2
FOXN2	0.00568072	0.0474073	1.31337	NM_002158.3
SGK3	0.0463811	0.171529	1.3133	NM_001033578.1
XPC	0.0163827	0.090411	1.31324	NM_004628.3
APOB48R	0.033995	0.141369	1.31323	NM_018690.2
C14orf93	0.0257866	0.119384	1.31218	NM_021944.1
DEDD2	0.00557412	0.0468303	1.31196	NM_133328.2
GNAS	6.3235e-05	0.00301181	1.31186	NM_016592.2
MRFAP1L1	0.00470082	0.0419128	1.31121	NM_203462.1
BIVM	0.0118929	0.0747689	1.31113	NM_017693.2
DIAPH1	0.00778315	0.0579747	1.31105	NM_005219.3
MGAT4B	0.000111979	0.00426311	1.31093	NM_054013.2
FYCO1	0.0149296	0.0856935	1.31091	NM_024513.1
SIRT5	0.00308452	0.0325835	1.31063	NM_012241.2
SLC22A18	0.0306313	0.133042	1.31048	NM_002555.3
SNAP29	0.0037369	0.0364539	1.31044	NM_004782.2
RASSF7	0.00340281	0.0344444	1.31042	NM_003475.2
LOC644799	0.00564226	0.047155	1.30984	XM_934554.1
RYR1	0.0201977	0.103012	1.30978	NM_001042723.1
CRYZL1	0.037474	0.150208	1.30978	NM_145311.1
LSM14A	0.00115797	0.0180492	1.30972	NM_015578.1
ZNF313	0.00127474	0.0190668	1.30955	NM_018683.3
TUBGCP6	0.000756345	0.0139798	1.30952	NM_020461.3
ATMIN	0.0415052	0.159586	1.30937	NM_015251.2
C17orf95	0.0349629	0.143761	1.30902	NM_001080510.2
S100A13	0.00490184	0.0431022	1.30869	NM_001024211.1
USF1	0.0126603	0.0776404	1.30826	NM_007122.3
LOC441268	0.0126582	0.0776404	1.30813	NM_001013725.1
SLC25A35	0.00386165	0.0372485	1.30805	NM_201520.1
CAPRIN2	0.00696461	0.0539372	1.30795	NM_001002259.1
PRR5	0.0125882	0.0774463	1.3079	NM_001017529.1
IL15	0.00375266	0.0365661	1.30723	NM_172174.1
TMUB2	0.00644932	0.0515467	1.30683	NM_024107.2
2012-09-01	0.0275247	0.124545	1.30679	NM_052838.2
MIB1	0.0162497	0.0900608	1.30674	NM_020774.2
CBL	0.00396345	0.0379327	1.30666	NM_005188.2
MFHAS1	0.0460459	0.170767	1.30656	NM_004225.2
DAPP1	0.041501	0.159586	1.30638	NM_014395.1
IL16	0.0320926	0.136628	1.30619	NM_172217.2
KIAA0892	0.00307561	0.0325293	1.30581	NM_015329.3
GJC1	0.025171	0.118022	1.30559	NM_005497.3
FAM108B1	0.0433499	0.164129	1.30534	NM_001025780.1
CCDC97	0.0376024	0.150348	1.30508	NM_052848.1
BAK1	0.00180467	0.0234375	1.30502	NM_001188.3
C19orf6	0.0159119	0.0891605	1.30499	NM_001033026.1
HNRPUL1	0.00027556	0.0073631	1.30493	NM_144732.1
LOC730744	0.0138551	0.0819036	1.30487	XM_001129080.1
NTAN1	0.0150533	0.0860017	1.30479	NM_173474.2
FBXO11	0.0341887	0.141832	1.30464	NM_025133.3
PRO1853	0.0130641	0.0791575	1.30447	NM_144736.3
PECI	0.0148553	0.0855375	1.30427	NM_006117.2
LOC144383	0.000304237	0.00786082	1.3041	XM_938223.2
CPNE3	0.00428314	0.0396259	1.30398	NM_003909.2
	0.0200018	0.102394	1.30298	DB027866
HABP4	0.0245556	0.116245	1.30275	NM_014282.1
HDHD2	0.000765204	0.0140581	1.30267	NM_032124.4
CNN2	0.0249084	0.117399	1.30229	NM_004368.2
SH3KBP1	0.00734573	0.0558821	1.3021	NM_031892.1
	0.00825197	0.0598895	1.30206	AI539492
ERAP2	0.0103324	0.0682919	1.30196	NM_022350.2
FLJ39653	0.0122146	0.0760453	1.30192	NM_152684.1
GNRH1	0.0160213	0.0893606	1.30187	NM_000825.3
TMUB2	0.00364784	0.0359313	1.30168	NM_001076674.1
PAQR3	0.0498769	0.179332	1.30167	NM_001040202.1
ZNF319	0.0177863	0.09552	1.30136	NM_020807.1
LOC730455	0.0253394	0.118245	1.30135	XM_001125904.1
NR2C1	0.0130593	0.0791564	1.30133	NM_003297.1
UBAC2	0.00137809	0.01993	1.3013	NM_177967.2
BEX4	0.0412455	0.158923	1.30125	NM_001080425.1
CD47	0.033029	0.138998	1.30111	NM_198793.2
LOC346887	0.0220277	0.10908	1.30108	XM_943533.1
CENTB2	0.00683353	0.0533053	1.30086	NM_012287.3
LOC653158	0.0384322	0.152278	1.3007	XM_926814.1
FAM73B	0.00452197	0.0409018	1.30035	NM_032809.2
