# Supplementary material for: Identification of novel HIV-1 dependency factors in primary CCR4+CCR6+Th17 cells via a genome-wide transcriptional approach
Source: Retrovirology. 2015 Dec 10;12:102. doi: 10.1186/s12977-015-0226-9 (PMC4676116; doi:10.1186/s12977-015-0226-9)
Supplement: Supplementary file 2 — 10.1186/s12977-015-0226-9 The complete list of genes down regulated in Th17 versus Th1 subsets are included and classified based on p-values < 0.05 and FC cut-off 1.3. [file 12977_2015_226_MOESM2_ESM.xlsx]

## Sheet: 2012-10-13-analysis_th17_illumi
Supplemental Table S2: Transcripts down regulated in Th17 versus Th1 subsets
Symbol	p-value	adj. p-value	Fold change	Accession
IL9	2.73641e-07	0.000141922	-46.6543	NM_000590.1
IL9	2.27429e-07	0.000133954	-43.2138	NM_000590.1
GZMK	9.67172e-05	0.00393652	-17.1369	NM_002104.2
IFNG	0.000849257	0.0150041	-16.6945	NM_000619.2
CCL5	3.81032e-05	0.00216419	-11.8554	NM_002985.2
GZMH	0.00014202	0.00476228	-11.7478	NM_033423.3
IL3	2.2035e-08	2.70842e-05	-11.2057	NM_000588.3
NKG7	8.39125e-05	0.00355657	-9.11039	NM_005601.3
CCL4L2	0.00510448	0.0443028	-6.99341	NM_207007.2
CCL3	0.0052995	0.0453269	-6.81929	NM_002983.1
CCL5	2.78665e-05	0.00182329	-6.70103	NM_002985.2
EOMES	2.33531e-07	0.000133954	-6.55899	NM_005442.2
CCL3L1	0.00394299	0.037821	-6.5377	NM_021006.4
NFS1	1.74023e-05	0.00135483	-6.52316	NM_021100.3
CCL3L1	0.00328625	0.0338014	-6.34302	NM_021006.4
CCL3L3	0.00519587	0.0448848	-6.25516	NM_001001437.3
NAPSB	0.00270293	0.0299498	-6.06593	NR_002798.1
BATF3	2.45443e-08	2.81573e-05	-5.91439	NM_018664.1
NAPSA	0.00030665	0.00787397	-5.57351	NM_004851.1
CXCR3	0.000422937	0.00965239	-5.23243	NM_001504.1
MATK	1.86979e-07	0.000124748	-4.88232	NM_139354.2
GZMA	0.0128286	0.0782262	-4.69506	NM_006144.2
HOPX	0.0108709	0.0702199	-4.33541	NM_139212.2
OSM	2.54495e-06	0.000472344	-4.33474	NM_020530.3
IL4	2.19942e-06	0.000440088	-4.2086	NM_172348.1
IRF8	2.49461e-05	0.00170346	-4.16924	NM_002163.2
MAOA	0.00030028	0.00780594	-3.9712	NM_000240.2
DNAJC12	0.000505485	0.010752	-3.94953	NM_201262.1
MT1G	6.11044e-06	0.000705695	-3.86847	NM_005950.1
NPSR1	1.46225e-05	0.00121558	-3.8593	NM_207172.1
DNAJC12	0.000292644	0.00766486	-3.84466	NM_021800.2
ATP8B4	4.03563e-05	0.00223279	-3.82569	NM_024837.2
NAPSB	0.0042318	0.0394561	-3.79737	XR_001413.1
TIMD4	1.77494e-05	0.00135483	-3.76174	NM_138379.1
DNAJC12	0.000291848	0.00765568	-3.74063	NM_021800.2
LTA	3.78922e-05	0.00216419	-3.70918	NM_000595.2
GJB2	0.00024582	0.00678529	-3.62369	NM_004004.4
NCALD	0.00267165	0.0297757	-3.59401	NM_032041.1
GZMB	0.0134949	0.08066	-3.52524	NM_004131.3
FSCN1	0.000120859	0.00439668	-3.40417	NM_003088.2
CISH	4.19472e-06	0.000596551	-3.40236	NM_145071.1
IL5	0.00286552	0.0310173	-3.34251	NM_000879.2
	1.32302e-06	0.000325236	-3.30983	AK125357
SERPINB6	2.11609e-07	0.000133954	-3.22871	NM_004568.4
ACTN1	6.62509e-05	0.00305918	-3.20376	NM_001102.2
CXCL10	0.00827426	0.0599503	-3.18025	NM_001565.2
STX3	0.00192269	0.0244886	-3.15095	NM_004177.3
RGS16	0.00138747	0.0199807	-3.13297	NM_002928.2
NCALD	0.0067934	0.0531256	-3.03825	NM_001040626.1
	0.000255301	0.00697758	-2.9338	BU536065
	0.0332035	0.139488	-2.9229	BG203660
SCD	0.0153607	0.0871016	-2.88776	NM_005063.4
ELL2	0.000229382	0.00654593	-2.86604	NM_012081.4
TNFRSF8	1.07911e-05	0.0010092	-2.85408	NM_152942.2
LIF	8.37162e-05	0.00355657	-2.83482	NM_002309.2
IER3	0.00224799	0.0269017	-2.8205	NM_003897.3
RPS7	1.2488e-05	0.00109639	-2.77889	NM_001011.3
CCL4L1	0.0288791	0.12808	-2.75228	NM_001001435.2
RPL29	0.00187209	0.024113	-2.73772	NM_000992.2
RPL29	0.00253403	0.0287819	-2.71619	NM_000992.2
ZKSCAN2	9.72608e-07	0.000290446	-2.71188	NM_001012981.3
EDARADD	4.57997e-09	1.57624e-05	-2.68819	NM_145861.2
PTK2	0.00510662	0.0443028	-2.65128	NM_005607.3
GALR2	0.00015875	0.00513489	-2.6374	NM_003857.2
	0.0158151	0.0887871	-2.61612	CD639781
CCL17	2.28748e-05	0.00159364	-2.61343	NM_002987.2
NDFIP2	7.49934e-06	0.000813716	-2.606	NM_019080.1
RPS7	5.53256e-05	0.00280839	-2.59732	NM_001011.3
TIAM2	9.54735e-07	0.000290446	-2.57975	NM_001010927.2
CD68	0.0297638	0.130757	-2.5599	NM_001251.1
PLCG2	3.70283e-05	0.00215994	-2.52902	NM_002661.2
DNAJC12	0.00226798	0.0270836	-2.51746	NM_201262.1
HBEGF	0.0139276	0.0821053	-2.51553	NM_001945.1
NFIL3	0.00342398	0.0346383	-2.49513	NM_005384.2
LYN	0.00266642	0.0297757	-2.49098	NM_002350.1
TMEM98	5.1498e-05	0.00266119	-2.47156	NM_001033504.1
RRS1	0.00981974	0.0665429	-2.4516	NM_015169.3
PLEK	0.000368099	0.00889641	-2.44452	NM_002664.1
RXRA	0.00981789	0.0665429	-2.43685	NM_002957.3
CSDA	0.00031812	0.00810623	-2.41889	NM_003651.3
CD86	6.59602e-05	0.00305918	-2.41185	NM_006889.3
DUSP6	0.00143736	0.0204078	-2.40904	NM_001946.2
MRPS26	6.33586e-05	0.00301181	-2.4033	NM_030811.3
ADAM7	0.00152621	0.0210441	-2.40014	NM_003817.2
LOC442597	1.1951e-08	2.06624e-05	-2.39369	XM_944534.1
FGFBP2	0.0330096	0.138984	-2.38939	NM_031950.2
RPL6	0.00267566	0.0298011	-2.38627	NM_001024662.1
MCOLN2	4.31642e-06	0.000603878	-2.37035	NM_153259.2
EMILIN2	4.36821e-06	0.000604126	-2.34198	NM_032048.2
UPP1	0.00173822	0.0228505	-2.33859	NM_003364.2
ITPRIPL2	1.58919e-06	0.000357746	-2.32619	NM_001034841.2
C17orf58	1.60036e-05	0.00129291	-2.32139	NM_181656.3
C17orf58	1.96584e-05	0.00146442	-2.32035	NM_181656.3
NEK6	8.82559e-05	0.00366838	-2.32014	NM_014397.3
GAD1	0.00167821	0.0223865	-2.30489	NM_013445.3
FER1L3	0.000373489	0.00894703	-2.29769	NM_133337.1
NPM3	0.000362638	0.00879505	-2.28746	NM_006993.1
IL1R2	0.0197674	0.101722	-2.27863	NM_173343.1
TNFRSF9	0.0110454	0.0710006	-2.27569	NM_001561.4
SLC25A4	2.85609e-07	0.000141922	-2.27465	NM_001151.2
RPS15	0.00635103	0.0510418	-2.26434	NM_001018.3
IL6	0.000128211	0.0045303	-2.25953	NM_000600.1
CSF2	0.00814266	0.059448	-2.25136	NM_000758.2
C3orf26	5.17893e-06	0.000671388	-2.23704	NM_032359.2
RRAS2	1.56133e-05	0.0012794	-2.23649	NM_012250.3
SOCS1	6.98601e-05	0.00313878	-2.2335	NM_003745.1
CBS	0.0142125	0.0832876	-2.2277	NM_000071.1
SLC25A4	1.47633e-07	0.000112957	-2.22752	NM_001151.2
IFI27	0.0276931	0.12496	-2.22406	NM_005532.3
MATK	5.73159e-06	0.000681091	-2.21794	NM_139355.2
IQCG	0.0384052	0.152253	-2.21523	NM_032263.2
TRIB3	0.00146513	0.0205407	-2.21021	NM_021158.3
C17orf58	3.08438e-06	0.000505486	-2.2085	NM_181656.1
IL2RA	0.000663417	0.0127419	-2.20811	NM_000417.1
SLC7A5	0.000597646	0.0118756	-2.20209	NM_003486.5
LAIR2	0.0104562	0.0688534	-2.20044	NM_021270.2
FKBP4	3.22744e-05	0.0019835	-2.19925	NM_002014.2
CCND2	6.08098e-06	0.000705695	-2.1983	NM_001759.2
CLECL1	0.0037345	0.0364511	-2.18928	NM_172004.2
SLC27A2	0.00062232	0.0121969	-2.18804	NM_003645.2
SAMD3	0.00168003	0.0223934	-2.17911	NM_001017373.2
TNFSF14	5.55305e-05	0.0028105	-2.17713	NM_003807.2
SEMA4A	0.000621879	0.0121969	-2.17628	NM_022367.2
GPT2	0.0229957	0.1118	-2.17495	NM_133443.1
FASN	0.000228217	0.00652352	-2.17375	NM_004104.4
PYCR1	2.41713e-06	0.000467348	-2.17182	NM_153824.1
LAIR2	0.00765203	0.0574253	-2.17105	NM_002288.3
SOCS2	0.00713232	0.0548405	-2.1708	NM_003877.3
DUSP6	0.000148972	0.0049206	-2.17055	NM_022652.2
SLC39A14	6.69099e-05	0.00307036	-2.16925	NM_015359.2
CCDC86	0.0112328	0.0716652	-2.16626	NM_024098.1
CCRN4L	3.13402e-07	0.000141922	-2.1647	NM_012118.2
CTSW	0.0257059	0.119295	-2.16185	NM_001335.3
LYAR	0.000469692	0.0102618	-2.14815	NM_017816.1
PRR6	0.000398916	0.00935184	-2.14693	NM_181716.2
SLC29A1	0.000100781	0.0040105	-2.12736	NM_001078174.1
SLC43A3	0.000214175	0.00618375	-2.11911	NM_017611.2
SNTB1	2.53997e-06	0.000472344	-2.1101	NM_021021.2
ZBTB32	0.0424568	0.161619	-2.10967	NM_014383.1
RPS24	0.00139474	0.0199807	-2.09693	NM_001026.3
BYSL	6.83975e-05	0.0031055	-2.0964	NM_004053.3
FER1L3	3.88364e-05	0.00216419	-2.09509	NM_013451.2
ASPH	0.00129784	0.0192133	-2.0843	NM_032468.2
LOC440359	0.00021212	0.00613473	-2.08138	XM_496143.2
UCK2	0.00123846	0.0187766	-2.07914	NM_012474.3
CLDND2	0.0121398	0.0757164	-2.06334	NM_152353.1
DHRS3	0.000396186	0.0093009	-2.05733	NM_004753.4
MRTO4	0.00320731	0.0333704	-2.05265	NM_016183.3
YRDC	3.45807e-05	0.0020662	-2.05073	NM_024640.3
LMNA	0.00494162	0.0432574	-2.05018	NM_005572.3
CDK6	0.000513784	0.0108047	-2.04916	NM_001259.5
GNL3	1.45933e-05	0.00121558	-2.04726	NM_206826.1
C3orf26	3.17474e-06	0.000509124	-2.04577	NM_032359.2
ATF3	0.0323243	0.137309	-2.04257	NM_001040619.1
SETBP1	0.0133376	0.0802214	-2.0348	NM_015559.1
SAMD3	0.00104965	0.0170561	-2.03106	NM_001017373.1
CCDC4	0.00664096	0.05265	-2.03019	NM_207406.2
CCND2	3.80534e-05	0.00216419	-2.01566	NM_001759.2
MAPKAPK3	3.2126e-06	0.000509124	-2.01289	NM_004635.3
LOC643300	0.000132977	0.00460417	-2.01141	XR_016534.1
LOC651158	0.0024133	0.0280058	-2.00885	XM_940286.1
LOC374491	6.93438e-07	0.000229475	-2.00312	NR_002815.1
GALE	9.28761e-07	0.000290446	-1.99545	NM_000403.3
HNRNPA1	0.000267577	0.00718326	-1.99275	NM_031157.2
TNFSF14	0.000967363	0.0160216	-1.9921	NM_003807.2
NOLC1	0.00310791	0.0327029	-1.99018	NM_004741.1
PRMT1	0.00138155	0.0199611	-1.98944	NM_198318.1
PDCD2L	0.00522424	0.0450169	-1.98905	NM_032346.1
HSPD1	0.000496503	0.0106459	-1.9857	NM_002156.4
SLC37A3	0.000595704	0.0118507	-1.98468	NM_032295.2
MGC29506	0.0249901	0.117623	-1.96713	NM_016459.3
LOC399942	0.00215277	0.0261801	-1.96189	XM_934471.1
NME1	0.00869161	0.0617273	-1.96188	NM_000269.2
CYCSL1	0.000204116	0.00599321	-1.96081	NR_001561.1
CTPS	0.00536753	0.0457024	-1.95666	NM_001905.1
C21orf42	9.90066e-06	0.000962546	-1.95355	NM_058184.1
HNRNPAB	0.00395564	0.037879	-1.95315	NM_031266.2
	0.00975946	0.0663273	-1.94136	AK093290
HSPC111	0.014826	0.0855375	-1.93451	NM_016391.3
FGR	0.00159985	0.0216603	-1.93036	NM_001042729.1
FLOT1	0.00118025	0.0181987	-1.92589	NM_005803.2
GFOD1	1.45565e-05	0.00121558	-1.92265	NM_018988.2
CDC25A	0.00097026	0.0160386	-1.92002	NM_001789.2
IFRD2	0.005596	0.046883	-1.91573	NM_006764.3
C12orf24	0.00204359	0.0252721	-1.91489	NM_013300.1
MTHFD1L	6.29138e-05	0.00301181	-1.91456	NM_015440.3
PAK1IP1	0.00413988	0.0389498	-1.90823	NM_017906.2
WARS	0.00348494	0.0350695	-1.90583	NM_173701.1
TXNDC5	7.06176e-05	0.00316455	-1.9056	NM_022085.3
NME1	0.00105386	0.0170696	-1.90199	NM_198175.1
HMBS	0.00151542	0.0209962	-1.90181	NM_000190.3
EAF2	4.95639e-07	0.000189532	-1.90075	NM_018456.4
FAM86B1	0.00174237	0.0228702	-1.90039	NM_001083537.1
F12	0.000855213	0.0150629	-1.89572	NM_000505.3
WDR12	0.000621801	0.0121969	-1.88941	NM_018256.2
SNX5	0.000159969	0.0051522	-1.88686	NM_152227.1
LRP8	4.55016e-05	0.00244685	-1.88443	NM_017522.3
SNCA	0.0182764	0.0968888	-1.88429	NM_007308.1
SLC29A1	0.000118357	0.00437996	-1.88151	NM_001078174.1
MCTP2	0.0180814	0.0964193	-1.87982	NM_018349.2
EXOSC4	0.00354224	0.0353163	-1.87549	NM_019037.2
GJB6	0.000401938	0.00937984	-1.87439	NM_006783.2
NME4	0.00947507	0.0651667	-1.87378	NM_005009.2
SLC35F3	0.000145063	0.00481902	-1.87177	XM_001132419.1
HPDL	0.000293108	0.00766535	-1.86805	NM_032756.2
PDIA5	3.63231e-06	0.000549932	-1.86743	NM_006810.2
GNL3	2.59528e-05	0.0017283	-1.86236	NM_014366.4
PGAM1	0.00815642	0.059498	-1.85954	NM_002629.2
HOMER2	0.00113437	0.0178268	-1.85898	NM_199331.2
C10orf128	0.000834811	0.0148403	-1.8556	XM_931112.2
CTTN	0.00157619	0.0214581	-1.85462	NM_005231.2
ECE2	0.00015571	0.00506513	-1.8518	NM_014693.2
ARID5A	0.00981021	0.0665429	-1.85124	NM_212481.1
PSMB5	5.32525e-05	0.00272729	-1.84615	NM_002797.2
IGSF3	0.000850534	0.0150113	-1.84569	NM_001542.2
ETS2	0.00316045	0.0330407	-1.84553	NM_005239.4
EGFL6	0.0016107	0.0217559	-1.84432	NM_015507.2
RCC1	0.00275576	0.0303694	-1.84338	NM_001269.3
PIGA	0.000832714	0.0148337	-1.84331	NM_020473.2
PMAIP1	0.0463534	0.1715	-1.84292	NM_021127.1
P2RX5	0.00990931	0.0668318	-1.84143	NM_175080.1
PUS7	0.0010778	0.0172939	-1.84074	NM_019042.3
IL29	0.00912455	0.0636979	-1.8384	NM_172140.1
RRP12	0.00785477	0.0582862	-1.83694	NM_015179.2
PRMT1	0.00588567	0.0485099	-1.83651	NM_198319.2
MT1X	0.00589482	0.0485099	-1.83495	NM_005952.2
MCM7	0.00157301	0.0214318	-1.8346	NM_005916.3
LOC653119	0.001352	0.0197042	-1.83455	XM_926110.1
SNX10	0.000945352	0.0158554	-1.83097	NM_013322.2
SLC43A3	0.0004896	0.0105445	-1.82905	NM_014096.2
LMNA	0.00936835	0.0647692	-1.82647	NM_005572.3
PSPH	0.00195533	0.0246632	-1.82511	NM_004577.3
RPL8	0.00356846	0.0354334	-1.82483	NM_033301.1
DHCR24	0.00016106	0.00516111	-1.82444	NM_014762.3
ALKBH2	0.000181078	0.00554447	-1.82002	NM_001001655.1
SLC3A2	0.00830257	0.0600296	-1.81973	NM_001013251.1
IPO11	0.00133359	0.0195618	-1.81718	NM_016338.3
MT1H	0.0180541	0.0963335	-1.81166	NM_005951.2
ARID5A	0.0251784	0.118025	-1.81132	NM_212481.1
WDR43	0.000117011	0.00436774	-1.81121	XM_944889.1
TSPAN3	3.03569e-05	0.00190157	-1.81106	NM_005724.4
HSP90AB1	7.79561e-05	0.00337729	-1.80958	NM_007355.2
LOC654174	0.012879	0.0784501	-1.80834	XM_940438.2
BPGM	0.000944028	0.0158554	-1.80345	NM_001724.3
SLC37A3	9.75479e-05	0.00394966	-1.80064	NM_207113.1
HMBS	0.0106966	0.0697033	-1.79971	NM_000190.3
KRTAP20-2	5.58798e-05	0.0028135	-1.79952	NM_181616.1
PSAT1	0.0072009	0.0552444	-1.79759	NM_021154.3
EBNA1BP2	0.0227251	0.111067	-1.79504	NM_006824.1
PPIL1	0.000591759	0.011827	-1.79186	NM_016059.3
ADRB2	0.00695788	0.0539372	-1.7911	NM_000024.4
KIAA0020	0.0010659	0.0171725	-1.78623	NM_014878.4
IRF4	0.0005696	0.0115314	-1.78615	NM_002460.1
WDR12	0.00243211	0.0281262	-1.78402	NM_018256.2
SLC35F3	0.00018547	0.0056388	-1.78308	XM_001132419.1
BCL2L1	0.00448894	0.0407845	-1.78066	NM_138578.1
TRAP1	6.07987e-05	0.00295253	-1.7784	NM_016292.1
LYAR	0.00206276	0.025398	-1.77707	NM_017816.1
BXDC1	3.03684e-06	0.000505486	-1.77706	NM_032194.1
SLC25A19	1.06561e-05	0.00100202	-1.77396	NM_021734.3
TOMM40	0.0144235	0.0841385	-1.77357	NM_006114.1
MYC	0.000119861	0.00439668	-1.77213	NM_002467.3
BOP1	0.0220722	0.109143	-1.76917	NM_015201.3
MTHFD2	0.00081917	0.0146836	-1.76856	NM_006636.3
GAGE6	0.00574067	0.0478148	-1.76815	NM_001476.1
SBDSP	4.72348e-05	0.00250596	-1.76778	NR_001588.1
LOC646197	0.000337929	0.00841528	-1.76752	XM_929153.1
ADCY1	0.00576266	0.0479371	-1.7652	NM_021116.1
DDX21	0.00426208	0.0395948	-1.76343	NM_004728.2
BXDC2	0.001556	0.0213351	-1.7606	NM_018321.3
AK2	0.000460957	0.0101541	-1.75909	NM_001625.2
	0.000911302	0.0155727	-1.7548	BC090942
STIP1	2.65421e-05	0.00175668	-1.75271	NM_006819.1
MRPL17	0.00235684	0.0276459	-1.75189	NM_022061.2
GFPT1	0.00325849	0.0336365	-1.74937	NM_002056.1
HNRNPAB	0.0247129	0.116861	-1.74922	NM_004499.3
PLEKHB2	0.000501809	0.0107136	-1.74846	NM_001031706.1
SSSCA1	0.0022721	0.0271139	-1.74692	NM_006396.1
CD83	0.000122734	0.00441602	-1.74606	NM_001040280.1
FAM86A	0.00520674	0.0449111	-1.74422	NM_201598.1
GATM	0.0498377	0.179266	-1.74404	NM_001482.2
ATAD3B	0.00268531	0.0298122	-1.74309	NM_031921.4
TBRG4	4.20672e-05	0.0022908	-1.74253	NM_004749.2
TMEM97	0.00108976	0.0173764	-1.74133	NM_014573.2
CMC1	0.00587136	0.0485043	-1.7397	NM_182523.1
MTHFD2	0.00337934	0.0343132	-1.73957	NM_001040409.1
	0.00250943	0.0286544	-1.73927	AK096179
TXNDC5	3.67004e-05	0.00215292	-1.73854	NM_030810.2
FAM173A	0.00724526	0.0554173	-1.73603	NM_023933.1
PTGER2	0.0017881	0.0233259	-1.73298	NM_000956.2
PGAM5	0.0107466	0.0698628	-1.73273	XM_001126125.1
SAMD3	0.00824738	0.0598895	-1.73135	NM_001017373.2
NOLA1	0.0146038	0.0848996	-1.72834	NM_018983.3
ARMET	0.0012762	0.0190668	-1.72654	NM_006010.2
C19orf48	0.00165509	0.0222159	-1.72616	NM_199250.1
CD83	0.000149362	0.0049238	-1.72601	NM_004233.3
ODC1	0.00805793	0.05908	-1.72571	NM_002539.1
HSPH1	0.00204803	0.0252816	-1.72472	NM_006644.2
TXNDC5	0.000107929	0.00417359	-1.72464	NM_030810.2
THY1	0.0134703	0.080597	-1.72446	NM_006288.2
SOCS2	0.0224052	0.110157	-1.72404	NM_003877.3
TRNT1	8.63548e-06	0.000884877	-1.72295	NM_182916.1
PTPRK	0.0146894	0.0852531	-1.72289	NM_002844.2
MYC	0.00299588	0.0320604	-1.72209	NM_002467.3
KLRD1	0.0202538	0.103217	-1.72051	NM_007334.1
SAMD3	0.00254401	0.0287819	-1.7196	NM_152552.2
ARID5A	0.00699766	0.0540966	-1.71897	NM_212481.1
TCP1	0.00143984	0.0204092	-1.71872	NM_030752.2
XTP3TPA	0.0255729	0.118875	-1.7172	NM_024096.1
XPOT	0.00493999	0.0432574	-1.71679	NM_007235.3
LAT2	0.00281985	0.0307113	-1.71525	NM_032464.2
LAT2	0.00294224	0.0316354	-1.7148	NM_022040.2
GFPT1	0.00337988	0.0343132	-1.71377	NM_002056.1
SRPRB	0.00138826	0.0199807	-1.71208	NM_021203.2
AK2	4.60781e-05	0.00246443	-1.71054	NM_001625.2
SLC1A5	0.000242976	0.00675467	-1.70971	NM_005628.1
METTL1	0.0067527	0.0530354	-1.7093	NM_005371.4
	0.00182498	0.0236834	-1.70785	CD640673
HMGA1	0.000191745	0.00575836	-1.70779	NM_145899.1
PSMC3IP	5.38527e-06	0.000671388	-1.70652	NM_016556.1
IPO4	0.0072245	0.0553267	-1.70561	NM_024658.3
RIOK1	5.97324e-05	0.0029201	-1.70505	NM_031480.2
PRMT5	0.00117217	0.0181391	-1.70437	NM_006109.3
LOC732007	0.00325037	0.033593	-1.70374	XR_015684.1
HK2	0.000686399	0.0130342	-1.70288	NM_000189.4
NT5DC3	0.00024152	0.00673595	-1.70273	NM_016575.1
SKP2	6.73854e-05	0.00308396	-1.70263	NM_005983.2
KIR2DL3	0.000163264	0.00518886	-1.7025	NM_014511.3
OASL	0.0200104	0.102394	-1.70216	NM_003733.2
ECE2	0.0025854	0.0291734	-1.70194	NM_032331.3
WARS	0.0031822	0.0332141	-1.70177	NM_004184.3
CD300A	0.0371605	0.149521	-1.69763	NM_007261.2
MRPL12	0.0497242	0.17897	-1.69729	NM_002949.2
TUBB2B	0.0153622	0.0871016	-1.6946	NM_178012.3
RPL13	0.0400617	0.156145	-1.69352	NM_033251.1
CCT6A	0.00229855	0.0273538	-1.69316	NM_001762.3
XCL1	4.96465e-05	0.00259814	-1.69257	NM_002995.1
C6orf66	0.00217727	0.0263522	-1.68829	NM_014165.1
MPP1	0.0159526	0.0892692	-1.68764	NM_002436.2
BXDC2	0.00320908	0.0333704	-1.68743	NM_018321.3
NOC3L	0.000445289	0.00997725	-1.68729	NM_022451.9
PRMT5	0.000602852	0.0119377	-1.68723	NM_001039619.1
MAP3K8	0.0167316	0.0917228	-1.68721	NM_005204.2
OSBPL10	0.0114	0.0724682	-1.68709	NM_017784.3
RRP9	0.0303173	0.132236	-1.68692	NM_004704.3
SH2B3	0.00321704	0.0334292	-1.68647	NM_005475.1
PBK	0.000108678	0.00419313	-1.68614	NM_018492.2
RPL36A	0.00032721	0.00825606	-1.68456	NM_021029.4
PCNA	0.000283856	0.00752635	-1.68437	NM_182649.1
RUVBL1	0.00700247	0.0540966	-1.68409	NM_003707.1
PHB	0.0341304	0.141659	-1.6826	NM_002634.2
EBP	0.000362883	0.00879505	-1.68178	NM_006579.1
UBE1	0.000883894	0.0153019	-1.68047	NM_153280.1
MESP1	1.64884e-05	0.00131358	-1.67883	NM_018670.2
SDC4	0.00285462	0.0309334	-1.67864	NM_002999.2
BRI3BP	0.0028316	0.0308003	-1.67692	NM_080626.5
TSPAN3	0.000129305	0.00455027	-1.67684	NM_005724.4
DNMT3A	4.48442e-07	0.000175382	-1.67631	NM_175630.1
Magmas	0.0101353	0.0677313	-1.67619	NM_016069.8
DKC1	0.00411673	0.0388168	-1.67546	NM_001363.2
RFC3	0.000456716	0.0101278	-1.67384	NM_002915.3
CD86	0.000111017	0.00424527	-1.67256	NM_006889.2
DUSP2	0.0499766	0.17954	-1.67206	NM_004418.2
RCL1	0.000868512	0.0151675	-1.67116	NM_005772.2
MURC	7.41709e-05	0.00328572	-1.67011	NM_001018116.1
SPAG1	0.0135493	0.0808251	-1.66976	NM_003114.3
ACACA	0.000428256	0.00971344	-1.66906	NM_198839.1
SLC37A3	0.00127582	0.0190668	-1.66743	NM_207113.1
PGAM4	0.0122675	0.0762061	-1.66662	NM_001029891.2
FAM108C1	0.000655154	0.0126673	-1.66633	NM_021214.1
ENPP3	0.00049032	0.0105468	-1.66588	NM_005021.3
POLR1C	0.0116497	0.0735662	-1.66529	NM_203290.1
LOC652903	0.00528766	0.0453181	-1.66265	XM_942634.1
SLC39A3	0.0394514	0.154678	-1.6617	NM_144564.4
TOP1MT	0.000121065	0.00439668	-1.66094	XM_001130368.1
DHRS2	0.000165624	0.00522947	-1.65885	NM_182908.3
LOC391811	0.00142127	0.0202796	-1.65855	XR_018614.1
YES1	0.0372581	0.149658	-1.65601	NM_005433.3
TMEM38B	1.36855e-05	0.00116678	-1.65459	NM_018112.1
SDCCAG3	0.00151207	0.0209782	-1.65361	NM_001039708.1
CST3	0.0413375	0.159207	-1.65349	NM_000099.2
SDCCAG3	0.000899156	0.0155037	-1.65277	NM_001039708.1
ATP6V0A2	0.000813149	0.0146061	-1.65074	NM_012463.2
SIPA1L2	0.0175834	0.0947024	-1.65047	NM_020808.3
PA2G4	0.00134977	0.0197004	-1.65024	NM_006191.2
LOC652481	0.00324972	0.033593	-1.64945	XM_941942.1
ACACA	0.00128285	0.0190797	-1.64899	NM_198836.1
ATP12A	0.0194598	0.100893	-1.64781	NM_001676.4
WFS1	0.000581909	0.0117254	-1.64751	NM_006005.2
PFAS	0.0259871	0.119889	-1.64749	NM_012393.1
RRP15	0.0385871	0.152548	-1.64745	NM_016052.3
CMBL	0.00252723	0.0287623	-1.64595	NM_138809.3
S1PR5	0.00245963	0.0282923	-1.64438	NM_030760.3
C1orf163	0.00352389	0.0352553	-1.64221	NM_023077.1
FIGNL1	6.4049e-05	0.00301877	-1.64097	NM_001042762.1
C17orf53	0.000869081	0.0151675	-1.64087	NM_024032.2
DHODH	0.000503976	0.0107436	-1.64017	NM_001361.3
LOC653994	0.0148324	0.0855375	-1.63965	XM_944439.2
DPH2	0.00351064	0.0351841	-1.63772	NM_001384.4
ATP5G1	0.000908646	0.0155427	-1.63748	NM_005175.2
SNHG4	3.43448e-05	0.0020659	-1.63726	NR_003141.1
ZNF165	0.0313629	0.134957	-1.6371	NM_003447.2
LOC646817	0.00353423	0.0353163	-1.63679	XM_929774.2
RABGGTB	5.75715e-05	0.00285502	-1.63642	NM_004582.2
FAM89A	0.000117821	0.00436955	-1.63481	NM_198552.1
TST	0.0322056	0.136973	-1.6344	NM_003312.4
LOC652595	1.74565e-05	0.00135483	-1.63422	XM_942117.1
AMD1	0.00262739	0.0295118	-1.63334	NM_001634.4
TSPAN33	0.0134076	0.080511	-1.63235	NM_178562.2
BDH1	1.11484e-06	0.000295142	-1.63193	NM_203314.2
AUH	0.00149034	0.0207995	-1.63104	NM_001698.1
CDK4	0.00380727	0.0368863	-1.63088	NM_000075.2
IDH3A	0.00250129	0.0285899	-1.63041	NM_005530.2
PTRH2	0.000515111	0.0108047	-1.63038	NM_016077.3
GPR160	0.0130248	0.0790026	-1.63022	NM_014373.1
MARCKS	0.0011859	0.0182144	-1.63006	NM_002356.5
TCTEX1D1	7.8309e-05	0.00337729	-1.62913	NM_152665.1
CHEK1	4.85165e-06	0.000652243	-1.62808	NM_001274.3
COQ3	0.0154181	0.0872647	-1.6259	NM_017421.3
FAM64A	0.00063423	0.0123599	-1.62538	NM_019013.1
	0.0195123	0.101043	-1.62479	BX097705
UCHL3	0.00048273	0.0104226	-1.62206	NM_006002.3
AQP11	0.00348242	0.0350647	-1.62041	NM_173039.1
PRMT3	0.00299952	0.0320794	-1.61971	NM_005788.1
CDC45L	0.000137151	0.00470451	-1.61861	NM_003504.3
PPP1R14B	0.0109833	0.0707194	-1.61825	NM_138689.2
C13orf25	0.000429122	0.00971623	-1.61811	XM_931068.1
CSF1R	0.00268353	0.0298122	-1.61626	NM_005211.2
DCUN1D5	0.000121364	0.00439668	-1.6159	NM_032299.2
MRPL3	0.000306105	0.00787397	-1.61446	NM_007208.2
HNRNPAB	0.0439647	0.165909	-1.6136	NM_004499.3
TNPO1	0.00214568	0.0261493	-1.61262	NM_153188.2
RUVBL1	0.0106407	0.0695799	-1.61169	NM_003707.1
CCDC58	0.0138662	0.0819197	-1.61168	NM_001017928.2
PDXP	5.35015e-06	0.000671388	-1.61161	NM_020315.4
ACOT7	0.0136664	0.0813181	-1.61152	NM_007274.3
MRPL39	7.80881e-05	0.00337729	-1.61068	NM_017446.3
KIR2DL4	0.000107631	0.00417143	-1.6101	NM_002255.3
SOX13	0.000476332	0.0103582	-1.60969	NM_005686.2
UCHL5IP	0.00963828	0.0658851	-1.60933	NM_017518.5
POLR1C	0.00778165	0.0579747	-1.60888	NM_203290.1
TOMM34	1.59726e-06	0.000357746	-1.60789	NM_006809.4
NFE2L3	0.00188242	0.0242098	-1.60713	NM_004289.5
VARS2	0.00175173	0.0229579	-1.60567	NM_020442.3
NOL1	0.0420259	0.160579	-1.6048	NM_001033714.1
CCDC28B	0.00222448	0.0267185	-1.60448	NM_024296.2
FAM86A	0.0221525	0.109446	-1.60436	NM_201598.1
PHF16	5.04681e-05	0.00261583	-1.60427	NM_001077445.1
RPPH1	0.0215525	0.107359	-1.6032	NR_002312.1
PGAM1	0.00204184	0.0252721	-1.60243	NM_002629.2
SLC38A5	0.000613962	0.0120986	-1.59945	NM_033518.1
SEH1L	1.93867e-05	0.00145046	-1.59855	NM_001013437.1
PPRC1	0.0270075	0.123011	-1.59822	NM_015062.3
CXCR5	0.00137824	0.01993	-1.59756	NM_032966.1
ATAD3A	0.0495361	0.178502	-1.59549	NM_018188.2
POLR3G	0.000460749	0.0101541	-1.59414	NM_006467.2
MT1E	0.0407989	0.158017	-1.59375	NM_175617.3
MCAT	0.0255232	0.118736	-1.59349	NM_173467.4
STARD7	0.00137464	0.0199282	-1.5926	NM_020151.3
TUBB6	0.000545284	0.0112113	-1.59221	XM_940079.1
ARL2	0.0336824	0.140511	-1.59198	NM_001667.2
GART	0.00676878	0.0530684	-1.59164	NM_175085.1
SLC39A8	0.00109274	0.0173788	-1.59121	NM_022154.5
SLC25A37	0.0148577	0.0855375	-1.59063	NM_016612.2
MKI67IP	0.0175486	0.0945742	-1.58985	NM_032390.3
CORO1B	0.04769	0.174495	-1.58951	NM_020441.2
EEF1B2	0.020494	0.103815	-1.58938	NM_021121.2
DFNA5	0.0150743	0.0860904	-1.58818	NM_004403.2
PSMD12	0.000545612	0.0112113	-1.58775	NM_002816.3
CIRH1A	0.00960142	0.065834	-1.58734	NM_032830.1
CCT7	0.000651449	0.012649	-1.58682	NM_006429.2
RRP7A	0.0321952	0.136963	-1.58624	NM_015703.3
NOLA1	0.0147893	0.0855375	-1.58589	NM_032993.1
ST8SIA4	0.000534825	0.0111016	-1.58561	NM_175052.1
EEF1E1	0.0364808	0.147535	-1.58504	NM_004280.3
MTP18	0.0274009	0.124171	-1.58446	NM_016498.3
RPL36	0.0152649	0.0868485	-1.58439	NM_015414.2
LOC654244	0.00388453	0.0374063	-1.58436	XM_941892.2
FIGNL1	0.000386394	0.00914944	-1.58388	NM_001042762.1
MPDU1	0.00239013	0.0278465	-1.58378	NM_004870.1
PUS1	0.0332891	0.139697	-1.58336	NM_001002019.1
SBDSP	3.96816e-05	0.00220271	-1.58329	NR_001588.1
LOC652773	9.29782e-06	0.000930214	-1.58269	XM_942415.1
RP11-529I10.4	0.011639	0.0735373	-1.58224	NM_015448.1
CACYBP	0.000119198	0.00439668	-1.58169	NM_014412.2
PPAT	0.000736444	0.0136855	-1.58143	NM_002703.3
ACPL2	0.0031762	0.0331852	-1.58059	NM_152282.3
RRM2	0.0089569	0.0629617	-1.58011	NM_001034.1
KLRG1	0.0235147	0.113186	-1.57941	NM_005810.3
DHRS9	0.0350523	0.143854	-1.57799	NM_005771.3
DHX33	0.00171205	0.0226275	-1.57658	NM_020162.2
MPZL1	0.00215976	0.0262281	-1.57628	NM_024569.3
IPO7	0.000713037	0.0133369	-1.57612	NM_006391.1
PSMG1	0.00444579	0.0405208	-1.57486	NM_003720.2
TARBP2	0.000944646	0.0158554	-1.57432	NM_134323.1
LRRC20	0.0482217	0.175842	-1.57424	NM_018239.2
RANBP1	0.0402057	0.156485	-1.57321	NM_002882.2
DPAGT1	0.00131382	0.0193757	-1.57316	NM_001382.2
CMAH	0.00674278	0.0529816	-1.57178	NR_002174.2
GMPPB	0.0373381	0.149875	-1.57157	NM_021971.1
ARPC5L	3.07224e-05	0.0019017	-1.57132	NM_030978.1
VPS37C	0.00508251	0.044194	-1.57	NM_017966.4
FBXO22	3.02329e-05	0.00190157	-1.5699	NM_012170.2
LOC654174	0.0238226	0.114031	-1.56954	XM_940438.2
NCL	0.00499148	0.0435449	-1.56908	NM_005381.2
TIMM44	0.00125869	0.0189996	-1.56832	NM_006351.2
RUVBL2	0.000742012	0.013774	-1.56813	NM_006666.1
PINX1	0.00353549	0.0353163	-1.56528	NM_017884.4
CCND3	0.000122323	0.00441286	-1.56513	NM_001760.2
RHOQ	0.00982648	0.0665429	-1.56511	NM_012249.3
PAICS	0.000566267	0.0114909	-1.56478	NM_006452.3
DPH2	0.0055868	0.0468507	-1.56467	NM_001384.4
FAM129B	0.0384808	0.15233	-1.56462	NM_022833.2
GINS2	0.0174882	0.094397	-1.56435	NM_016095.1
MMACHC	0.0211518	0.105901	-1.5643	NM_015506.2
MARS	0.00194773	0.0246626	-1.56408	NM_004990.2
C8orf33	0.000141064	0.00475965	-1.56372	NM_023080.1
IL12RB2	0.0410845	0.158694	-1.5607	NM_001559.2
C1QBP	0.00672583	0.0529209	-1.56015	NM_001212.3
MATR3	0.00013898	0.00470781	-1.55959	NM_199189.1
C19orf48	0.00818098	0.0595275	-1.558	NM_199250.1
RBM28	0.000707121	0.013284	-1.55794	NM_018077.1
ACY1	0.000106483	0.00415501	-1.55784	NM_000666.1
SLC5A6	0.0344033	0.142391	-1.55645	NM_021095.1
C10orf125	0.00238238	0.0277939	-1.55528	NM_198472.2
DHRS2	0.000413698	0.0095489	-1.55513	NM_182908.3
CTTN	0.00677449	0.0530684	-1.55402	NM_138565.1
SNORD30	0.00322935	0.0335369	-1.55377	NR_002561.1
TBRG4	0.000307391	0.00787397	-1.55359	NM_030900.2
LOC440145	0.00319741	0.0333259	-1.55328	NM_001071775.1
LOC644584	0.00266915	0.0297757	-1.55317	XR_019152.1
STAG3	0.000579011	0.0116979	-1.55286	NM_012447.2
CCT2	0.0276233	0.12486	-1.55268	NM_006431.2
CMAH	0.00482875	0.0427065	-1.55262	NR_002174.1
C17orf79	0.013879	0.0819312	-1.5509	NM_018405.2
ABHD10	0.00965228	0.0658851	-1.55079	NM_018394.1
ISG20L1	0.0146281	0.0849546	-1.55005	NM_022767.2
HK2	0.0040088	0.0381968	-1.54966	NM_000189.4
C1orf109	0.00241173	0.0280058	-1.54926	NM_017850.1
PGAM4	0.00771255	0.0577346	-1.54841	NM_001029891.2
NHP2L1	0.0092277	0.0642356	-1.54786	NM_001003796.1
SFXN4	0.0111091	0.0711663	-1.54743	NM_213650.1
GBL	8.68438e-05	0.00363603	-1.54673	NM_022372.3
SNORD25	0.0107052	0.0697053	-1.54624	NR_002565.1
SLC43A3	0.00264045	0.0295428	-1.54585	NM_199329.1
PLEKHN1	0.00027074	0.00725685	-1.54579	NM_032129.1
HSPD1	0.0059169	0.0485691	-1.54565	NM_002156.4
IIP45	1.02842e-05	0.000977735	-1.54545	NM_021933.2
HEATR1	0.00350639	0.0351745	-1.54541	NM_018072.4
ACPL2	0.00702666	0.0541976	-1.54526	NM_152282.2
C8orf33	0.00218498	0.0263668	-1.54464	NM_023080.1
CTNS	0.00134329	0.0196392	-1.54394	NM_004937.2
RFC3	0.000332384	0.00834986	-1.54353	NM_002915.3
EZH2	0.00552087	0.0465664	-1.54341	NM_004456.3
HOMER2	0.00261881	0.0294498	-1.54334	NM_199332.2
PARVB	0.0156312	0.0880465	-1.54332	NM_013327.3
NOL14	0.000393198	0.00925602	-1.54149	NM_003703.1
TIPIN	0.00994787	0.0669468	-1.5408	NM_017858.1
NARG1	0.00482954	0.0427065	-1.53939	NM_057175.3
MKKS	0.00032928	0.00828484	-1.53927	NM_170784.1
IMP4	0.0261203	0.12031	-1.53907	NM_033416.1
MPP6	0.00334974	0.03413	-1.53793	NM_016447.2
CDK2	0.00401438	0.0382288	-1.5374	NM_001798.2
WDR74	0.0191852	0.100346	-1.53712	XM_001125771.1
CCDC28B	0.000948454	0.0158615	-1.537	NM_024296.3
LOC85389	0.0166223	0.0912687	-1.53671	NR_001453.1
ZNF827	0.00127091	0.0190642	-1.53648	NM_178835.3
TWSG1	0.0187754	0.0988718	-1.53641	NM_020648.3
RAD51C	0.0103109	0.0682353	-1.53633	NM_058216.1
SLC7A1	0.00246852	0.0283566	-1.5359	NM_003045.3
LOC649970	0.0109367	0.0705223	-1.53542	XM_939056.2
ITPR1	0.00283956	0.0308675	-1.53461	NM_002222.4
SNORD16	0.00228569	0.0272573	-1.53439	NR_002440.1
DDX31	0.00208132	0.0255641	-1.53374	NM_022779.7
MORF4L2	0.0122499	0.0761823	-1.53266	NM_012286.1
STARD3NL	8.18655e-06	0.000869593	-1.53219	NM_032016.2
LSM12	0.000470479	0.0102618	-1.53129	NM_152344.2
NEFH	0.0149104	0.0856319	-1.53102	NM_021076.2
C16orf35	0.0281974	0.126524	-1.53086	NM_001039476.1
GUF1	0.00107671	0.0172939	-1.53084	NM_021927.1
BCL2L1	0.00712103	0.0548026	-1.53078	NM_138578.1
RPL7L1	0.00196646	0.0246998	-1.53058	NM_198486.2
PDSS1	0.0360843	0.146655	-1.5304	NM_014317.3
CBWD5	5.69931e-05	0.00283654	-1.53037	NM_001024916.2
SLC25A22	0.0119039	0.0747874	-1.5302	NM_024698.4
TTC26	0.00464368	0.0416407	-1.52831	NM_024926.1
UCHL5	0.00166175	0.0222543	-1.52813	NM_015984.2
UCHL5IP	0.0266407	0.121762	-1.5279	NM_207107.2
TMEM177	0.00635619	0.0510418	-1.52716	NM_030577.1
WDR77	0.0095125	0.0653458	-1.52698	NM_024102.2
RTKN	0.013748	0.0816343	-1.5266	NM_033046.2
PLAGL2	0.0179926	0.096184	-1.52648	NM_002657.2
C19orf10	0.00525739	0.0452085	-1.52621	NM_019107.3
NFKBIA	0.0291408	0.128942	-1.52605	NM_020529.1
ARF4	0.011368	0.072318	-1.52595	NM_001660.2
RP9	0.00010127	0.00401532	-1.52549	NM_203288.1
LOC648024	0.000687005	0.0130342	-1.5252	XR_018316.1
PSMA1	0.000838246	0.0148707	-1.52518	NM_002786.2
ID2	0.0172446	0.0932574	-1.52449	NM_002166.4
IVD	0.00521978	0.045001	-1.52388	NM_002225.2
KLRD1	0.021869	0.108575	-1.52311	NM_002262.2
ACOT7	0.0350213	0.143807	-1.52214	NM_181864.2
CDC25A	0.00355031	0.0353177	-1.52203	NM_001789.2
PPP1R14C	0.000112807	0.00426633	-1.52181	NM_030949.2
SQLE	0.0199962	0.102394	-1.52155	NM_003129.3
RHEBL1	0.000388601	0.0091729	-1.52117	NM_144593.1
CEBPB	0.0018901	0.0242542	-1.52048	NM_005194.2
VARS	0.0096491	0.0658851	-1.51995	NM_006295.2
TUBA3D	0.00630802	0.0508424	-1.51968	NM_080386.1
RDH10	0.0192696	0.10052	-1.51955	NM_172037.2
LOC286467	4.1643e-06	0.000596551	-1.51955	XR_015266.1
UHRF1	0.0123953	0.0766987	-1.51943	NM_013282.3
MMP25	0.00191663	0.0244366	-1.51942	NM_022468.4
ATP1B3	0.00120059	0.0183643	-1.51835	NM_001679.2
ASMT	0.000721342	0.0134582	-1.51819	NM_004043.1
LOC649555	0.0200367	0.102403	-1.51798	XM_945579.1
TMEM200A	0.00145913	0.0205136	-1.51795	NM_052913.2
MTP18	0.0252159	0.11811	-1.51784	NM_001003704.1
TIMM23	0.0120262	0.0753083	-1.51754	NM_006327.2
TRMT11	0.00047051	0.0102618	-1.5162	NM_001031712.2
ALDH18A1	0.00016267	0.00518886	-1.51575	NM_002860.3
LOC652864	0.00551413	0.0465664	-1.51559	XM_942571.1
UXT	0.000148979	0.0049206	-1.51512	NM_153477.1
POLE2	0.00644759	0.0515467	-1.51489	NM_002692.2
C19orf48	0.000162272	0.00518886	-1.51422	NM_199249.1
MARS2	0.0219623	0.10885	-1.51411	NM_138395.2
NET1	0.00209043	0.0256577	-1.51382	NM_005863.3
SLC26A6	0.00439253	0.04027	-1.51369	NM_134426.2
SCN3A	0.00051247	0.0108047	-1.51276	NM_006922.3
GPR84	0.000495006	0.0106343	-1.51273	NM_020370.1
NP	0.00268474	0.0298122	-1.5126	NM_000270.1
TFAM	0.010278	0.0681599	-1.51255	NM_003201.1
KIAA1553	0.00118331	0.0182135	-1.51206	NM_001080450.1
CDCA4	0.000605291	0.0119722	-1.51195	NM_145701.1
PDSS1	0.0490681	0.177239	-1.51144	NM_014317.3
CCDC6	0.0460844	0.170873	-1.51073	NM_005436.2
NFKBIB	0.00139394	0.0199807	-1.5103	NM_002503.3
TUBB6	0.00236619	0.0277176	-1.50978	NM_032525.1
C1orf135	0.00827699	0.0599503	-1.50933	NM_024037.1
NUP35	0.000339026	0.00841528	-1.50916	NM_138285.3
PSMG1	0.00351667	0.0352039	-1.5091	NM_203433.1
SPAG1	0.0171939	0.0930418	-1.50892	NM_172218.1
STRA13	0.0291054	0.128852	-1.50886	NM_144998.2
LOC400506	0.0377441	0.150661	-1.50856	NM_001012991.1
PEMT	0.0336544	0.140511	-1.50855	NM_148172.1
PAICS	0.0019531	0.0246632	-1.50765	NM_006452.3
NOC2L	0.00449261	0.0407963	-1.50736	NM_015658.1
FEN1	0.0111019	0.0711663	-1.50721	NM_004111.4
BCCIP	0.00827765	0.0599503	-1.50698	NM_016567.2
SLC35B1	0.0046096	0.0414214	-1.50688	NM_005827.1
STOML2	0.00414286	0.0389564	-1.50569	NM_013442.1
IL3RA	0.00234474	0.0276143	-1.50561	NM_002183.2
OGFOD1	0.00533461	0.0454896	-1.50504	NM_018233.3
FLJ39827	0.0002379	0.0066892	-1.50465	NM_152424.1
LONP1	0.0165667	0.0910838	-1.50461	NM_004793.2
PER2	0.020684	0.104479	-1.50457	NM_022817.2
	0.0310602	0.134023	-1.50426	BE612775
C7orf57	0.0202559	0.103217	-1.50378	NM_001100159.1
B3GNT2	0.000896995	0.0154855	-1.50348	NM_006577.5
GNA11	0.00395406	0.037879	-1.5028	NM_002067.1
EIF1AX	0.0288748	0.12808	-1.50278	NM_001412.3
BNIP1	0.000110569	0.00423757	-1.50223	NM_013979.1
IARS	0.000773919	0.0141827	-1.5022	NM_002161.3
PFKM	0.000244593	0.0067668	-1.50219	NM_000289.3
GAD1	0.00302366	0.0322174	-1.50179	NM_000817.2
CALU	0.00113937	0.0178726	-1.50174	NM_001219.2
SLC39A3	0.0219277	0.10882	-1.50167	NM_144564.4
BZW2	0.00126292	0.0190301	-1.50091	NM_014038.1
AARSD1	0.000888751	0.0153705	-1.50072	NM_025267.2
CREG1	0.000900248	0.015507	-1.4997	NM_003851.2
GAD1	0.00595469	0.0487248	-1.49964	NM_013445.3
BCS1L	0.0169084	0.0922509	-1.49852	NM_001079866.1
MAPK6	0.0116066	0.0734477	-1.49794	NM_002748.2
DCUN1D5	3.85203e-05	0.00216419	-1.49672	NM_032299.2
NDUFAF2	0.0457219	0.170075	-1.49662	NM_174889.3
ZMYND19	0.0353287	0.144712	-1.49588	NM_138462.2
TFB2M	0.0157016	0.0882983	-1.49547	NM_022366.1
NOLA1	0.0386995	0.152634	-1.49515	NM_032993.2
CDCA4	0.000958762	0.0159868	-1.49492	NM_017955.2
FLJ90231	0.0110845	0.0711192	-1.49453	XM_001131501.1
SNHG3-RCC1	0.00722147	0.0553267	-1.49446	NM_001048197.1
UTP11L	0.0436039	0.164692	-1.49341	NM_016037.2
ORC6L	0.0178437	0.0957249	-1.49292	NM_014321.2
RAE1	0.000386544	0.00914944	-1.49232	NM_003610.3
DTD1	0.00150026	0.0208871	-1.49192	NM_080820.4
FAM136A	0.02476	0.116988	-1.48982	NM_032822.1
FARSA	0.00596813	0.0488004	-1.48762	NM_004461.2
HSPA4	0.0102115	0.0679376	-1.48714	NM_198431.1
MRPS34	0.0485301	0.176456	-1.48713	NM_023936.1
GTPBP4	0.0163296	0.0902828	-1.48604	NM_012341.2
GTF2H3	0.0027111	0.0300017	-1.48547	NM_001516.3
GINS3	0.00532292	0.0454493	-1.48513	NM_022770.2
POP7	0.0357773	0.145855	-1.48481	NM_005837.2
EXOSC7	0.0021807	0.0263522	-1.48461	NM_015004.2
FLJ20699	0.000380509	0.00906668	-1.48454	NM_017931.1
C10orf2	0.0223972	0.110149	-1.48394	NM_021830.3
DDX47	0.000545972	0.0112113	-1.48297	NM_016355.3
RFC2	0.000305662	0.00787397	-1.48292	NM_181471.1
GARS	0.0147032	0.0852686	-1.48291	NM_002047.2
TAGLN3	0.0010199	0.0166829	-1.48129	NM_001008273.1
CASP3	0.00407008	0.0385247	-1.48084	NM_004346.3
LOC731049	0.00850704	0.0609536	-1.48064	XM_001129232.1
MED27	0.000879075	0.0152645	-1.48042	NM_004269.2
PGM3	0.00879833	0.0622795	-1.48029	NM_015599.1
SQLE	0.0211363	0.105901	-1.47904	NM_003129.3
ASPHD2	0.000125181	0.00446911	-1.47879	NM_020437.3
LYPLA1	0.00347617	0.0350223	-1.47841	NM_006330.2
CSNK2A1P	0.00366015	0.0360099	-1.47816	NR_002207.1
WDR41	0.000610223	0.0120421	-1.47797	NM_018268.2
NR2F6	0.000700955	0.0131825	-1.47772	NM_005234.3
PON2	0.00150763	0.0209559	-1.47749	NM_000305.2
C5orf34	0.000130436	0.00456826	-1.47703	NM_198566.1
LOC646675	0.00280519	0.0305904	-1.476	XM_929621.1
CYC1	0.00935281	0.0647138	-1.47575	NM_001916.3
RPL41	0.00525383	0.045204	-1.47573	NM_001035267.1
HRB	0.00531732	0.0454322	-1.47525	NM_004504.3
GPR180	0.00518789	0.0448609	-1.47521	NM_180989.4
FAH	0.00298145	0.0319258	-1.47433	NM_000137.1
MED8	0.00126529	0.019049	-1.47319	NM_001001651.1
PTS	0.00593559	0.0486611	-1.47284	NM_000317.1
CCT3	0.0263285	0.120945	-1.47277	NM_005998.3
TOP1MT	0.000290372	0.00762858	-1.47235	NM_052963.1
WDR5	0.00142959	0.0203646	-1.47228	NM_017588.2
LOC652826	0.000765486	0.0140581	-1.47228	XM_942509.2
LARP2	0.00656154	0.0523025	-1.47227	NM_032239.2
MGC87042	0.014424	0.0841385	-1.47156	XM_001128032.1
CBX3	0.00114427	0.0179168	-1.47106	NM_016587.2
OPRS1	0.0209831	0.105301	-1.47095	NM_005866.2
SCARB1	0.0235436	0.113294	-1.4709	NM_005505.3
NAE1	0.00345827	0.0349032	-1.47084	NM_001018160.1
EIF5B	0.00441301	0.0403716	-1.47041	NM_015904.3
PON2	0.00664028	0.05265	-1.47018	NM_000305.2
HSPA9	0.0012822	0.0190797	-1.46998	NM_004134.4
TFB2M	0.0308391	0.133503	-1.46973	NM_022366.1
LMNB2	0.000131377	0.0045764	-1.46923	NM_032737.2
FILIP1L	0.023819	0.114031	-1.46912	NM_014890.2
CHCHD6	0.0121226	0.0756369	-1.46898	NM_032343.1
GABPB2	0.00023375	0.00660489	-1.4688	NM_016655.3
TSR1	0.00133459	0.0195618	-1.46834	NM_018128.4
CYB5A	0.0195892	0.101257	-1.46784	NM_001914.2
	0.0120466	0.0754053	-1.46734	AI221198
PMPCA	0.000125844	0.00448349	-1.46706	NM_015160.1
RRM2B	0.0362802	0.147104	-1.46607	NM_015713.3
XRCC3	0.0103294	0.0682919	-1.46573	NM_001100118.1
DACT1	0.000386507	0.00914944	-1.46532	NM_016651.5
TUBB3	3.81043e-05	0.00216419	-1.46505	NM_006086.2
DYNC2LI1	0.0342233	0.141941	-1.46487	NM_016008.2
ZNF35	0.000261809	0.00707254	-1.46467	NM_003420.3
SLC35F2	0.000257513	0.00701152	-1.46427	NM_017515.3
PMM2	0.00114957	0.0179671	-1.46372	NM_000303.1
PLOD1	0.00489208	0.0430924	-1.46361	NM_000302.2
PSMD1	0.0347821	0.143326	-1.4634	NM_002807.2
MRPL4	0.00626615	0.0506472	-1.46195	NM_015956.2
HEATR3	0.0122219	0.0760632	-1.46192	NM_182922.2
TTC27	0.00949167	0.0652476	-1.46172	NM_017735.3
MAD2L1	0.000153086	0.00501771	-1.46162	NM_002358.2
KCNK5	6.45259e-05	0.00302551	-1.46009	NM_003740.3
CCNC	0.0102339	0.0679939	-1.46009	NM_005190.3
AIF1	0.0308762	0.133503	-1.4599	NM_032955.1
PRPF19	0.0423659	0.161362	-1.45987	NM_014502.3
FHL2	0.0419441	0.160528	-1.4597	NM_201557.2
GNG10	0.00110923	0.0175437	-1.45943	NM_001017998.2
KIAA0664	0.0235582	0.113303	-1.45926	NM_015229.3
NT5DC2	0.010174	0.0678056	-1.45911	NM_022908.1
CDCA7L	0.0270284	0.123011	-1.45891	NM_018719.2
PDIA4	0.00162504	0.0219151	-1.45863	NM_004911.3
GMPPB	0.00852276	0.0610065	-1.45849	NM_021971.1
SNRPB	0.0334566	0.140118	-1.45847	NM_003091.3
EXO1	0.00160329	0.0216898	-1.45829	NM_006027.3
TBRG4	0.00106064	0.0171096	-1.45825	NM_199122.1
DNAJA3	0.000481444	0.0104079	-1.45733	NM_005147.3
RAB6IP1	0.0454626	0.16948	-1.4572	NM_015213.2
TOP1MT	0.000123985	0.00444485	-1.45708	NM_052963.1
NUP155	0.00184033	0.0238573	-1.45707	NM_153485.1
UHRF1	0.019324	0.100614	-1.45546	NM_001048201.1
LOC651816	0.0241147	0.114853	-1.45495	XM_941060.1
ALG3	0.0126863	0.0777182	-1.45479	NM_005787.4
SLMO1	0.00195384	0.0246632	-1.45387	NM_006553.2
RHPN2	0.00804406	0.059034	-1.45345	NM_033103.3
LOC643930	0.0325055	0.137766	-1.45298	XM_934358.1
TOE1	0.00809906	0.0592806	-1.45244	NM_025077.2
FAM89A	0.0391475	0.153907	-1.45222	XM_939093.1
LRPPRC	0.00320944	0.0333704	-1.45183	NM_133259.2
ADCY3	0.00685291	0.0533838	-1.45159	NM_004036.3
RCN1	0.000905474	0.0155091	-1.45141	NM_002901.1
ENO3	0.00318283	0.0332141	-1.45135	NM_001976.3
KCTD5	0.00180237	0.0234375	-1.45126	NM_018992.2
TEAD4	0.00684376	0.0533367	-1.44978	NM_201443.1
NUDT3	0.0101012	0.067556	-1.44967	NM_006703.2
CSNK2A1P	0.00507075	0.044114	-1.449	NR_002207.1
SEH1L	0.0239303	0.114391	-1.44891	NM_031216.3
PARVG	0.00492279	0.043198	-1.44875	NM_022141.4
CSNK2A1	0.00665964	0.0527424	-1.44843	NM_001895.3
ALDH4A1	0.00865687	0.0615822	-1.4482	NM_170726.1
SNORA33	0.028207	0.126524	-1.44767	NR_002436.1
C15orf23	0.000227347	0.00650948	-1.44765	NM_033286.1
ILF2	0.000757486	0.0139858	-1.44724	NM_004515.2
ESM1	0.00397824	0.0380109	-1.44719	NM_007036.3
HEATR2	0.0330265	0.138998	-1.44654	NM_017802.2
FKBP1A	0.0136066	0.081074	-1.44635	NM_054014.1
FASTKD2	0.00472913	0.0420998	-1.44548	NM_014929.2
PPM1G	0.00776635	0.0579747	-1.44528	NM_177983.1
SPATA5L1	0.00032656	0.00825175	-1.44503	NM_024063.1
PSMC4	0.00627235	0.0506735	-1.44437	NM_006503.2
ADK	0.000126409	0.0044943	-1.4443	NM_006721.2
CD40	0.0034354	0.0347334	-1.44423	NM_001250.4
HAGHL	0.000160255	0.0051522	-1.44414	NM_032304.2
C18orf22	0.0220251	0.10908	-1.44398	NM_024805.1
GCNT1	0.00363435	0.035819	-1.44398	NM_001097635.1
EXTL2	0.00146191	0.0205359	-1.44387	NM_001439.2
TTLL12	0.0168739	0.092121	-1.44344	NM_015140.2
WDR4	0.0133033	0.0802113	-1.44323	NM_033661.3
RFXAP	0.0148414	0.0855375	-1.44268	NM_000538.2
UBE2T	0.00267015	0.0297757	-1.44218	NM_014176.2
TMEM118	0.000394679	0.00927819	-1.44193	NM_032814.2
NUDC	0.048216	0.175842	-1.44173	NM_006600.2
ZNF193	7.38538e-05	0.00328572	-1.44153	NM_006299.3
SPHK1	0.00024394	0.0067596	-1.44148	NM_021972.2
LOC284293	0.0287907	0.127952	-1.44138	XM_209104.2
NOS3	0.0237866	0.114005	-1.44124	NM_000603.3
GNPTAB	0.00467694	0.0418081	-1.44049	NM_024312.3
LOC441050	0.000652984	0.0126538	-1.44032	XM_496721.2
MPDU1	0.00455027	0.0410598	-1.44028	NM_004870.2
FZD3	0.0159418	0.0892408	-1.44016	NM_017412.2
SRP9	0.000693921	0.013122	-1.44015	NM_003133.1
NRIP3	0.0213783	0.106724	-1.4401	NM_020645.1
SLC3A2	0.019252	0.100504	-1.4395	NM_001013251.1
SLC25A44	0.00999774	0.0671249	-1.43945	NM_014655.1
ILDR1	0.0100657	0.0674032	-1.43897	NM_175924.2
LOC642083	0.00841117	0.0605604	-1.43813	XM_942728.1
GEMIN4	0.00596959	0.0488004	-1.43776	NM_015721.2
NCBP2	0.000137586	0.00470451	-1.4377	NM_007362.3
LOC647474	0.0200116	0.102394	-1.43735	XM_943003.1
LIN52	0.00156052	0.0213632	-1.43729	NM_001024674.1
DLL3	0.0135569	0.080834	-1.43724	NM_016941.2
UBE2M	0.000966868	0.0160216	-1.43689	NM_003969.3
PLS1	9.97413e-05	0.00400081	-1.4368	NM_002670.1
MED27	0.00233802	0.0276055	-1.43634	NM_004269.2
ABCE1	0.00729157	0.0556423	-1.43625	NM_001040876.1
CETN3	0.00679943	0.0531356	-1.43611	NM_004365.2
OTUD6B	0.00756058	0.0569625	-1.43588	NM_016023.2
PGAM4	0.00196488	0.0246981	-1.4354	NM_001029891.2
LOC652615	0.00252455	0.0287623	-1.43499	XM_942150.1
CRLS1	0.000496785	0.0106459	-1.43438	NM_019095.3
C15orf23	6.09106e-05	0.00295253	-1.43417	NM_033286.2
LAS1L	0.0250979	0.117776	-1.43399	NM_031206.3
KLHL23	6.42067e-05	0.00301877	-1.43376	NM_144711.3
TUBG1	0.0261443	0.120353	-1.43301	NM_001070.3
CARM1	0.00245724	0.0282838	-1.43279	NM_199141.1
MTERFD1	0.000106093	0.00415256	-1.43278	NM_015942.3
UTP14A	0.0446361	0.167451	-1.43204	NM_006649.2
CBX6	0.025292	0.118217	-1.43203	NM_014292.3
IPO5	0.00350502	0.0351745	-1.43171	NM_002271.4
UBE2D4	0.0264859	0.121377	-1.43143	NM_015983.2
LSM4	0.0358966	0.1461	-1.43125	NM_012321.2
LOC643319	0.0204661	0.103729	-1.43105	XM_927980.1
CENPO	0.000307491	0.00787397	-1.43036	NM_024322.1
SHPK	6.1367e-05	0.0029663	-1.43023	NM_013276.2
DNAJB11	0.006723	0.0529209	-1.43014	NM_016306.4
PCCB	0.000374621	0.00895343	-1.42876	NM_000532.3
GPRC5C	0.0385191	0.152414	-1.42856	NM_018653.3
GCH1	0.00496794	0.0434172	-1.42774	NM_001024070.1
ME2	0.00372116	0.0363696	-1.42754	NM_002396.3
PGD	0.000684624	0.0130342	-1.42736	NM_002631.2
POLR2D	9.2826e-05	0.00380321	-1.42726	NM_004805.2
RNF125	0.0141882	0.083186	-1.42689	NM_017831.3
CD3EAP	0.00551014	0.0465664	-1.42683	NM_012099.1
PSMC1	0.000923649	0.0156697	-1.42643	NM_002802.2
DUSP14	0.00984637	0.0665429	-1.42626	NM_007026.2
DNA2	0.00079658	0.014429	-1.42611	NM_001080449.1
SULF2	0.000825411	0.0147341	-1.4259	NM_018837.2
RQCD1	0.00393237	0.0377824	-1.42485	NM_005444.1
ZNF296	0.00470916	0.0419654	-1.42459	NM_145288.1
PTS	0.00580358	0.0481523	-1.42451	NM_000317.1
YWHAE	0.00184942	0.0238925	-1.42443	NM_006761.3
VWCE	0.00270526	0.0299563	-1.42412	NM_152718.2
LOC441241	0.00139567	0.0199807	-1.42407	XM_935516.1
RPE	0.0034472	0.0348118	-1.42386	NM_199229.1
VKORC1L1	0.0138709	0.0819197	-1.42366	NM_173517.3
TUBB	0.0022017	0.02655	-1.42358	NM_178014.2
KHSRP	0.0388371	0.153071	-1.4233	NM_003685.2
TOP1MT	0.000664792	0.0127533	-1.42229	XM_944877.1
MTFMT	0.0415081	0.159586	-1.42225	NM_139242.2
PPP2R1B	0.00242939	0.0281136	-1.42223	NM_002716.4
FTSJ1	0.000142265	0.00476228	-1.42219	NM_012280.2
SLC2A6	0.0252171	0.11811	-1.42139	NM_017585.2
CIITA	0.00639874	0.0512641	-1.42095	NM_000246.2
SLC9A7	0.000274047	0.00733405	-1.42084	NM_032591.1
LIG3	0.000588275	0.0118122	-1.42073	NM_013975.2
FKBP1A	0.015549	0.087727	-1.42056	NM_054014.1
SLC3A2	0.00886122	0.062519	-1.42032	NM_001012661.1
EIF3B	0.0163624	0.0903896	-1.42015	NM_001037283.1
SNORA10	0.00677671	0.0530684	-1.41982	NR_002327.1
ACN9	0.00837713	0.0603911	-1.41956	NM_020186.1
UTP15	0.0196514	0.101398	-1.41951	NM_032175.2
BMS1	0.00442938	0.0404354	-1.41886	NM_014753.2
OXCT2	0.0127629	0.0780191	-1.4186	NM_022120.1
MRPL37	0.000289558	0.00761882	-1.41847	NM_016491.2
IKIP	0.0201272	0.102713	-1.41841	NM_201612.1
CELSR3	0.0255945	0.118906	-1.41806	NM_001407.2
SNORD68	0.00229446	0.0273239	-1.41761	NR_002450.1
RIOK1	0.0462328	0.171263	-1.41732	NM_031480.2
MTX2	0.00104491	0.0169951	-1.41722	NM_006554.3
CCT4	0.00418944	0.0392444	-1.41697	NM_006430.2
SLC25A3	0.0482529	0.175893	-1.41663	NM_213611.1
ECD	0.00536148	0.0456734	-1.41443	NM_007265.1
NUP155	0.00487269	0.0429776	-1.41441	NM_153485.1
E2F6	0.0048949	0.0430924	-1.41428	NM_198256.2
STK3	0.000130878	0.00456826	-1.41407	NM_006281.2
PSPH	0.0027676	0.0303713	-1.41375	NM_004577.3
C7orf20	0.000515464	0.0108047	-1.41366	NM_015949.2
TTC4	0.00326089	0.0336412	-1.4132	NM_004623.2
RAD54L	0.000955456	0.0159605	-1.41318	NM_003579.2
ATP2A2	0.0137038	0.0814	-1.41296	NM_170665.2
DNAJA4	0.00224868	0.0269017	-1.412	NM_018602.2
ETNK1	0.000356682	0.00873085	-1.41198	NM_001039481.1
ATIC	0.0129194	0.0786127	-1.41172	NM_004044.4
LOC643438	0.0134352	0.0805269	-1.41159	XR_015310.1
RAD50	0.00214182	0.0261208	-1.41142	NM_133482.1
MELK	0.00108042	0.0172948	-1.41117	NM_014791.2
ENOPH1	0.000550068	0.0112685	-1.41089	NM_021204.2
EXO1	0.00129637	0.0192133	-1.41043	NM_006027.3
LOC401397	1.63412e-06	0.000359396	-1.41016	XM_001132317.1
BTF3	0.022067	0.109143	-1.40985	NM_001037637.1
AEBP2	0.00174102	0.0228698	-1.40978	NM_153207.3
C18orf55	0.0139115	0.0820951	-1.40964	NM_014177.1
FAM101B	0.018837	0.0990614	-1.40961	NM_182705.2
LOC643831	0.0107876	0.069968	-1.40961	XM_927112.1
MINA	0.00658911	0.0524447	-1.40867	NM_032778.4
RALB	0.0108465	0.0701944	-1.40841	NM_002881.2
BCCIP	0.0149513	0.0857608	-1.40825	NM_016567.2
TXNDC17	0.031028	0.133918	-1.40779	NM_032731.3
GCAT	0.0049326	0.0432574	-1.40754	NM_014291.2
WDR74	0.0333977	0.139968	-1.40731	XM_001125771.1
POLA2	0.0155943	0.0878961	-1.40691	NM_002689.2
METTL11A	0.00353647	0.0353163	-1.40689	NM_014064.2
MRPL42	0.00127183	0.0190642	-1.40681	NM_172177.1
CDR2L	0.000368731	0.00889656	-1.40644	NM_014603.1
SLC39A1	0.00918996	0.0640765	-1.40633	NM_014437.3
NUP93	0.0484289	0.176262	-1.40631	NM_014669.2
FOSL1	0.000120432	0.00439668	-1.40587	NM_005438.2
MTX1	0.0239623	0.114399	-1.40586	NM_002455.2
HSPD1	0.00365049	0.0359368	-1.40564	NM_002156.4
NXT1	0.0211466	0.105901	-1.40553	NM_013248.2
ZNF326	0.00337803	0.0343132	-1.40534	NM_182976.1
C10orf58	0.00811175	0.0592978	-1.40511	NM_032333.4
CCNH	1.20239e-05	0.00106654	-1.40435	NM_001239.2
BNIP1	0.000334174	0.00835824	-1.40404	NM_013980.2
SEH1L	0.0444212	0.166918	-1.40378	NM_001013437.1
MCM10	0.0199891	0.102394	-1.40372	NM_018518.3
SERPINB8	0.0120656	0.0754449	-1.4034	NM_002640.3
CHPT1	0.0103429	0.0682964	-1.40334	NM_020244.2
SNORD33	0.00428083	0.0396258	-1.40314	NR_000020.1
MBOAT7	0.00284518	0.0308832	-1.40269	NM_024298.2
TIMM23	0.0386672	0.152622	-1.40266	NM_006327.2
FTSJ1	0.00101206	0.0165863	-1.40235	NM_012280.2
DIAPH3	0.00221821	0.026693	-1.40231	NM_030932.3
SLC30A5	0.00139538	0.0199807	-1.40177	NM_022902.2
AADACL1	0.000166946	0.00525192	-1.40086	NM_020792.3
PROM1	0.0192227	0.100419	-1.39955	NM_006017.1
NFKBIB	0.00518736	0.0448609	-1.39941	NM_002503.3
C3orf52	0.0257745	0.119384	-1.39939	NM_024616.1
SHMT2	0.00459866	0.0413663	-1.39921	NM_005412.4
PSMD3	0.00156982	0.0214053	-1.3985	NM_002809.2
NSUN5C	0.000944966	0.0158554	-1.398	NM_032158.3
ABCE1	0.0226618	0.110859	-1.39782	NM_001040876.1
TYROBP	0.00470013	0.0419128	-1.39719	NM_003332.2
UBQLN1	0.00490469	0.0431052	-1.39708	NM_053067.1
DOLPP1	0.00749305	0.0565471	-1.39707	NM_020438.3
SNRPD1	0.0289666	0.128369	-1.39705	NM_006938.2
FAM91A1	0.00893498	0.062859	-1.39654	NM_144963.2
RAB23	0.0173556	0.0937985	-1.39589	NM_016277.3
MELK	0.000435801	0.00980295	-1.39583	NM_014791.2
FKBP1A	0.0263973	0.121229	-1.39574	NM_054014.1
SNX8	0.0191213	0.100149	-1.39567	NM_013321.1
C7orf49	0.0323054	0.137262	-1.39547	NM_024033.1
PSMG3	0.0141621	0.0830613	-1.39545	NM_032302.2
BRDG1	0.00844453	0.0606277	-1.39462	NM_012108.1
BCCIP	0.0205107	0.103869	-1.39438	NM_078468.1
SLC31A1	0.00954148	0.0654926	-1.39385	NM_001859.2
SIP1	0.000154551	0.00503694	-1.39373	NM_001009182.1
KRR1	0.000962531	0.0160058	-1.39331	NM_007043.6
DPM2	0.0329254	0.138698	-1.3932	NM_003863.2
PXMP3	0.0223043	0.109938	-1.39286	NM_000318.2
LOC643668	0.0454166	0.169455	-1.3923	XR_016986.1
LOC653820	0.0177018	0.0952213	-1.3917	XM_930579.2
APEX1	0.000156175	0.00507067	-1.39102	NM_001641.2
BRI3BP	0.0183807	0.0972914	-1.39098	NM_080626.5
NRP1	0.00152025	0.0210124	-1.39094	NM_003873.4
PRKDC	0.0350141	0.143807	-1.39086	NM_001081640.1
ALDH1B1	0.00805024	0.0590488	-1.39072	NM_000692.3
TNFSF9	0.00574012	0.0478148	-1.39071	NM_003811.2
BEX5	0.0319909	0.136465	-1.3907	NM_001012978.1
DPH3	0.0241077	0.114853	-1.39055	NM_206831.1
MRPL35	0.0381535	0.151735	-1.39054	NM_145644.1
RSL1D1	0.00090578	0.0155091	-1.39005	NM_015659.2
CCT7	0.0241272	0.114881	-1.38996	NM_001009570.1
VPS24	0.0228156	0.111347	-1.38928	NM_001005753.1
DRG1	0.000513858	0.0108047	-1.38918	NM_004147.3
TMEM147	0.041958	0.160528	-1.38918	NM_032635.2
RRBP1	0.00695895	0.0539372	-1.38862	NM_001042576.1
LARP1	0.00442718	0.0404354	-1.38861	NM_033551.2
C12orf45	0.0290706	0.128731	-1.38854	NM_152318.2
FAM89A	0.00561244	0.0469741	-1.38812	NM_198552.1
GRPEL1	0.00139188	0.0199807	-1.38797	NM_025196.2
EXOC2	0.00149311	0.0208213	-1.38729	NM_018303.4
NOC4L	0.0376833	0.150523	-1.3872	NM_024078.1
HELLS	0.00851182	0.0609536	-1.38692	NM_018063.3
ATP2A2	0.0115967	0.0734369	-1.38657	NM_170665.2
HEMK1	0.000834007	0.0148403	-1.3865	NM_016173.3
GTF2F2	0.00222499	0.0267185	-1.38643	NM_004128.1
SLC19A1	0.0324905	0.137766	-1.38577	NM_194255.1
NCOA6IP	0.00970089	0.0660336	-1.38545	NM_024831.5
PSMD14	0.000533311	0.0110836	-1.38545	NM_005805.3
CHKA	0.0137815	0.0817638	-1.38514	NM_212469.1
OGFOD1	0.00289211	0.0312218	-1.38463	NM_018233.3
SLC38A10	0.0200527	0.102434	-1.38446	NM_138570.2
E2F5	0.00112061	0.0176913	-1.38346	NM_001951.3
KIF1B	0.00924423	0.0642726	-1.38324	NM_015074.2
LOC643668	0.00433566	0.0399615	-1.38324	XR_019339.1
RPS26	0.0145827	0.084834	-1.38309	NM_001029.3
PGM3	0.0306388	0.133042	-1.383	NM_015599.1
GCLM	0.00180283	0.0234375	-1.38287	NM_002061.2
NAF1	0.000121213	0.00439668	-1.38267	NM_138386.1
BLOC1S2	0.015613	0.0879724	-1.38115	NM_001001342.1
DPH3	0.010649	0.0695799	-1.38104	NM_001047434.1
OTUD6B	0.0184211	0.0974218	-1.3802	NM_016023.2
C8orf32	2.30244e-05	0.00159759	-1.38011	NM_018024.1
FOXA3	0.000166521	0.00524815	-1.37916	NM_004497.2
XBP1	0.0118336	0.0744634	-1.37899	NM_001079539.1
LOC654189	0.039737	0.155288	-1.37889	XM_942687.1
IKIP	0.00771854	0.0577391	-1.37883	NM_201612.1
	0.0152602	0.0868485	-1.37846	AL049980
ERCC1	0.0131295	0.0794976	-1.37829	NM_001983.2
DDB1	0.0161219	0.0896303	-1.37824	XM_001128983.1
C9orf140	0.0271405	0.123387	-1.37788	NM_178448.2
WBSCR22	0.0220699	0.109143	-1.37784	NM_017528.2
LHFP	0.0447367	0.167719	-1.3777	NM_005780.1
EXOSC3	0.0150851	0.0860904	-1.37761	NM_016042.2
MPHOSPH10	0.0385356	0.152442	-1.37742	NM_005791.1
NFKBIE	0.000124425	0.00445137	-1.37714	NM_004556.2
ARPC1A	1.22495e-05	0.00108097	-1.37662	NM_006409.2
KAT2A	0.0248094	0.117157	-1.37647	NM_021078.2
SNORA65	0.000904359	0.0155091	-1.37621	NR_002449.1
MRPS12	0.0235016	0.113186	-1.37613	NM_021107.1
TPI1	0.0221646	0.109452	-1.3758	NM_000365.4
SIGLEC10	0.000444885	0.00997725	-1.37561	NM_033130.2
PSMD11	0.000333424	0.00835161	-1.37554	NM_002815.2
TMEM48	0.0019171	0.0244366	-1.37553	NM_018087.3
TMEM201	0.00488319	0.0430481	-1.37546	NM_001010866.1
USP13	0.0148103	0.0855375	-1.3754	NM_003940.1
FCER1G	0.000318445	0.00810623	-1.37535	NM_004106.1
PAPD1	0.000912721	0.0155814	-1.37527	NM_018109.2
GTPBP3	0.0277108	0.12496	-1.3752	NM_133644.1
GOSR2	0.00133801	0.0195787	-1.37517	NM_004287.3
MRPL46	0.00430719	0.039763	-1.37452	NM_022163.2
TRIAP1	0.0106467	0.0695799	-1.37441	NM_016399.2
PRDX3	0.007987	0.0588105	-1.37434	NM_006793.2
LOC650215	0.0265317	0.121522	-1.37402	XR_018889.1
RABGGTB	0.00760394	0.0571641	-1.37394	NM_004582.2
LOC645937	0.000785262	0.0142934	-1.3732	XM_928905.2
MYO19	3.86927e-05	0.00216419	-1.37314	NM_001033580.1
C18orf55	0.00397228	0.037975	-1.37293	NM_014177.1
GJB6	0.0205956	0.104159	-1.37279	NM_006783.2
C21orf45	0.0114227	0.0725439	-1.37273	NM_018944.2
SORD	0.00163035	0.0219524	-1.37268	NM_003104.3
PNO1	0.0447178	0.167684	-1.37259	NM_020143.2
FUSIP1	0.00103253	0.0168734	-1.37183	NM_054016.1
SLC30A1	0.0302602	0.132128	-1.37146	NM_021194.2
LOC643446	0.018025	0.0962377	-1.37124	XM_001131589.1
LOC646849	0.0198945	0.10207	-1.37113	XM_933970.1
ACD	0.014443	0.0841921	-1.37079	NM_022914.2
TMEM41A	0.00222048	0.0267016	-1.37075	NM_080652.2
TFG	0.0204303	0.103706	-1.37067	NM_006070.4
PPAN	0.0178886	0.0958879	-1.37026	NM_020230.4
INO80C	0.00466652	0.0417585	-1.37014	NM_194281.3
SOD2	0.0131804	0.079745	-1.36994	NM_001024466.1
LAP3	0.00190082	0.0243192	-1.36988	NM_015907.2
THOC6	0.0344297	0.142391	-1.36988	NM_024339.2
NAT10	0.00413854	0.0389498	-1.36964	NM_024662.1
SNORD56	0.00731153	0.0557414	-1.36948	NR_002739.1
KIAA0133	0.0464231	0.171548	-1.36937	NM_014777.1
LOC201175	0.0108901	0.0703176	-1.36889	NM_174919.2
TXNDC14	0.00858419	0.0612499	-1.36809	NM_015959.1
CCDC59	0.00362245	0.0357783	-1.36787	NM_014167.2
C22orf28	0.00798199	0.0587988	-1.36757	NM_014306.3
CSTF2	0.00876344	0.0621092	-1.36658	NM_001325.2
GGCT	0.00380359	0.0368762	-1.36639	NM_024051.2
PRPSAP2	0.000744855	0.0138119	-1.36616	NM_002767.2
DIAPH3	0.00221291	0.0266665	-1.366	NM_001042517.1
C16orf84	0.0227456	0.111132	-1.36566	NM_001012762.1
LOC647481	0.00750526	0.0565953	-1.3651	XM_001128566.1
ENDOD1	0.00200114	0.0249353	-1.365	NM_015036.1
YARS	0.0197432	0.101688	-1.36495	NM_003680.2
MTHFD1	0.00530236	0.0453269	-1.3647	NM_005956.2
SRPR	0.00372193	0.0363696	-1.3647	NM_003139.2
SNORD36A	0.0162889	0.0901576	-1.36469	NR_002448.1
SNORA64	0.0111709	0.0714603	-1.36399	NR_002326.1
MAPK13	0.00731428	0.0557414	-1.36381	NM_002754.3
GFM2	0.00620335	0.050305	-1.36355	NM_170681.1
EEF1B2	0.0405965	0.157427	-1.36338	NM_001959.3
HSD17B12	0.03252	0.137766	-1.36332	NM_016142.2
NUPL1	0.0300402	0.131568	-1.36315	NM_014089.3
NCAPH2	0.00664245	0.05265	-1.36246	NM_152299.2
PES1	0.0153309	0.0870963	-1.36236	NM_014303.2
HSPA14	0.018442	0.0974662	-1.36187	NM_016299.2
MTERFD1	0.00129642	0.0192133	-1.36156	NM_015942.3
DDX31	0.00712774	0.0548298	-1.36153	NM_138620.1
GOT1	0.0102828	0.0681599	-1.36111	NM_002079.1
RARS	0.00807397	0.0591724	-1.36068	NM_002887.3
GART	0.038455	0.15233	-1.36053	NM_000819.3
DDX10	0.00645876	0.0515742	-1.3599	NM_004398.2
DIAPH3	2.25027e-05	0.00158052	-1.35982	NM_001042517.1
LOC201725	0.00253611	0.0287819	-1.35956	NM_001008393.1
RRAD	0.0375398	0.15026	-1.35951	NM_004165.1
NLN	0.013476	0.0806029	-1.35947	NM_020726.3
SNAPC4	0.0420376	0.160579	-1.35946	NM_003086.2
PARL	5.7984e-06	0.000681091	-1.35939	NM_018622.5
C13orf1	0.00158055	0.0214836	-1.35874	NM_020456.1
MRE11A	0.00946444	0.0651456	-1.35871	NM_005590.3
PINX1	0.00768208	0.0576005	-1.35829	NM_017884.3
SELI	0.00985528	0.066558	-1.35793	NM_033505.2
RPP30	2.83717e-05	0.00183901	-1.35793	NM_006413.3
GATC	0.000168442	0.00528934	-1.35793	NM_176818.1
SFRS12	0.0271892	0.123514	-1.3575	NM_001077199.1
C20orf45	0.00302199	0.0322174	-1.35705	NM_016045.1
NME1-NME2	0.0318686	0.136078	-1.35702	NM_001018136.1
SLC35F2	0.00789094	0.0584031	-1.35692	NM_017515.3
LOC81691	0.0344091	0.142391	-1.3568	NM_030941.1
TRUB1	0.0440346	0.166011	-1.35657	NM_139169.4
CCNE1	0.0269885	0.122992	-1.35655	NM_057182.1
EXOSC8	0.000141583	0.00476228	-1.35595	NM_181503.1
ARS2	0.0148371	0.0855375	-1.35558	NM_015908.4
PRMT1	0.000358091	0.00874047	-1.35555	NM_198319.2
UBFD1	0.000783573	0.0142934	-1.35513	NM_019116.2
CHCHD9	0.0360427	0.146556	-1.35499	XM_928381.2
OAT	0.0139592	0.0822076	-1.35488	NM_000274.1
CENPO	0.00042112	0.00964796	-1.35465	NM_024322.1
CASP3	0.00231728	0.0274626	-1.35459	NM_032991.2
DFFA	0.0295775	0.130238	-1.35443	NM_213566.1
YIF1A	0.012821	0.0782262	-1.35437	NM_020470.1
HAX1	0.0108579	0.0702173	-1.35433	NM_006118.3
RPAP3	0.00253682	0.0287819	-1.35397	NM_024604.1
ACOT7	0.0193168	0.100606	-1.35363	NM_181866.2
WDR89	0.00076308	0.0140581	-1.35353	NM_080666.2
DCBLD1	0.00762923	0.0573042	-1.35349	NM_173674.1
TEX10	0.000536891	0.0111311	-1.35287	NM_017746.2
IRAK1BP1	0.00274697	0.0303012	-1.35231	NM_001010844.1
NGRN	0.000150677	0.00495765	-1.35219	NM_016645.2
OPRS1	0.00984078	0.0665429	-1.35193	NM_147157.1
NUP88	0.0108252	0.0701094	-1.35173	NM_002532.3
C4BPB	0.00901897	0.0632173	-1.35155	NM_001017365.1
PECAM1	0.000253897	0.00696819	-1.35145	NM_000442.3
PIK3R2	0.0398292	0.155556	-1.35115	NM_005027.2
SUPV3L1	0.0231502	0.112217	-1.3508	NM_003171.2
TIMM8A	0.0286686	0.127839	-1.35067	NM_004085.2
MTMR2	0.000874779	0.0152349	-1.35063	NM_201281.1
SURF6	0.0153448	0.0871016	-1.35049	NM_006753.3
ALG13	0.0184779	0.0975961	-1.35032	NM_018466.3
SRP54	0.0218597	0.10856	-1.35022	XM_001131752.1
NANS	0.00720079	0.0552444	-1.34988	NM_018946.2
PDF	0.0184118	0.0974218	-1.34987	NM_022341.1
MID2	0.0279834	0.125795	-1.34946	NM_052817.1
ATF4	0.0394829	0.154766	-1.34945	NM_182810.1
C17orf51	0.00263509	0.0295207	-1.34896	XM_378661.2
CISD1	0.0269962	0.122995	-1.34876	NM_018464.2
MAPKAP1	0.000219316	0.00632159	-1.34873	NM_001006618.1
PAQR7	0.00204421	0.0252721	-1.34868	NM_178422.4
SLC25A15	0.0182116	0.0968216	-1.34844	NM_014252.2
PGRMC1	0.00675793	0.0530385	-1.34841	NM_006667.2
DC2	0.000515494	0.0108047	-1.34748	NM_021227.2
OBFC2B	0.0340943	0.141645	-1.34732	NM_024068.2
WDR75	0.0248581	0.117291	-1.34708	NM_032168.1
LACTB	0.029977	0.131381	-1.3466	NM_032857.2
DPAGT1	0.00604773	0.0492753	-1.3464	NM_001382.2
MGC52282	0.0293981	0.129772	-1.34636	NM_178453.2
C10orf97	0.0210252	0.105451	-1.34626	NM_024948.2
CHPF	0.00124294	0.018828	-1.34623	NM_024536.4
SMCR7L	0.00681662	0.0531974	-1.34613	NM_019008.4
STRAP	0.0185613	0.0979761	-1.34573	NM_007178.3
PRPSAP2	0.00323484	0.0335534	-1.34568	NM_002767.2
NDUFA9	0.0225972	0.11069	-1.34563	NM_005002.3
LOC723972	0.0381292	0.151735	-1.34547	NR_003144.1
MRPS23	0.03751	0.15026	-1.34541	NM_016070.2
RER1	0.0230347	0.111805	-1.34539	NM_007033.3
CTNS	0.000431926	0.00974186	-1.34532	NM_004937.2
SKP2	0.0191129	0.100149	-1.34523	NM_032637.2
IL5RA	0.000136295	0.00469073	-1.34513	NM_000564.2
MGC4172	0.0468042	0.172464	-1.34489	NM_024308.3
ITGB4BP	0.0368664	0.148814	-1.34468	NM_181469.1
WBSCR16	0.00275899	0.0303694	-1.34394	NM_030798.3
RAP1GDS1	0.0105966	0.069412	-1.34348	NM_021159.3
KLC1	0.0154156	0.0872647	-1.34333	NM_005552.4
KIF1B	0.0192562	0.100504	-1.34281	NM_183416.2
FILIP1L	0.0168978	0.0922226	-1.34271	NM_182909.2
CHRNA5	0.0205464	0.103989	-1.34231	NM_000745.2
NSDHL	0.00323718	0.0335574	-1.34229	NM_015922.1
GSK3B	0.0177363	0.0953772	-1.34215	NM_002093.2
SOD2	0.0125753	0.077395	-1.34211	NM_001024465.1
CCDC85B	0.0269127	0.122712	-1.34177	NM_006848.2
SAP30	0.0197881	0.101798	-1.34151	NM_003864.3
DUS3L	0.0279838	0.125795	-1.3407	NM_020175.1
ACSL5	0.00516842	0.0447376	-1.34057	NM_016234.3
KCTD15	0.0132009	0.0797644	-1.34047	NM_024076.1
PSMC3IP	0.00194728	0.0246626	-1.34035	NM_016556.1
CCBL2	0.0117904	0.0742366	-1.34018	NM_001008661.1
CDK2	0.00210905	0.0257943	-1.34017	NM_001798.2
RFC4	0.000725844	0.0135031	-1.33999	NM_002916.3
CDCA1	0.00926867	0.0643385	-1.33926	NM_145697.1
RSC1A1	0.0170469	0.0924982	-1.33839	NM_006511.1
ANAPC1	0.00863666	0.0615105	-1.33833	NM_022662.2
CSNK2A1	0.024046	0.114622	-1.33827	NM_001895.3
UTP23	0.00661004	0.0524967	-1.33825	NM_032334.1
FLJ20718	0.0346344	0.143094	-1.33817	NM_017939.1
METT10D	0.00350514	0.0351745	-1.33749	NM_024086.3
SNRPB2	0.0485011	0.176456	-1.33745	NM_003092.3
TPI1	0.0287397	0.12789	-1.33742	NM_000365.4
SNORD48	0.000632894	0.0123479	-1.33716	NR_002745.1
UBE1DC1	0.00900604	0.0631524	-1.33674	NM_024818.2
NUP35	0.0239312	0.114391	-1.33674	NM_138285.3
LOC401238	0.0222035	0.109572	-1.33661	XR_000272.2
TAF1A	0.00433544	0.0399615	-1.33623	NM_005681.2
MCM6	0.0100666	0.0674032	-1.33622	NM_005915.4
LOC642489	0.0147172	0.0852995	-1.33606	XM_925989.1
NPL	0.0177571	0.0953994	-1.33554	NM_030769.1
HNRPDL	0.049022	0.177184	-1.3352	NR_003249.1
DNAJC11	0.0198114	0.101857	-1.33511	NM_018198.2
EFTUD2	0.0399794	0.15586	-1.33482	NM_004247.2
ORC1L	0.00218059	0.0263522	-1.3348	NM_004153.2
DDX56	0.0371631	0.149521	-1.3348	NM_019082.2
NAE1	0.028783	0.127952	-1.33472	NM_001018160.1
NCL	0.0415593	0.159632	-1.33466	NM_005381.2
KHK	0.00277245	0.0303747	-1.33441	NM_000221.2
UBQLN1	0.00147234	0.0206152	-1.3343	NM_053067.1
TIPRL	0.00015734	0.0050989	-1.33428	NM_152902.3
LPCAT1	0.0202383	0.103189	-1.33391	NM_024830.3
MTFR1	0.00351671	0.0352039	-1.3338	NM_014637.2
EXDL2	0.0023255	0.0275038	-1.33316	NM_018199.2
	0.000238645	0.00669918	-1.33316	AK125708
ATF6	0.000685906	0.0130342	-1.33314	NM_007348.2
C10orf35	0.00826075	0.0599035	-1.3331	NM_145306.2
STEAP1	0.0419605	0.160528	-1.33286	NM_012449.2
CKS1B	0.0081206	0.0593168	-1.33269	NM_001826.1
CCT8	0.0108708	0.0702199	-1.33263	NM_006585.2
LOC646567	0.00055202	0.0112908	-1.33253	XM_929503.2
ALG14	0.0294706	0.129967	-1.33232	NM_144988.2
DNA2	0.00250211	0.0285899	-1.33223	NM_001080449.1
SLC25A11	0.00954111	0.0654926	-1.33187	NM_003562.3
DLEU1	0.0133361	0.0802214	-1.33171	NR_002605.1
FLJ14213	0.0384173	0.152253	-1.33156	NM_024841.3
RSRC1	0.00472472	0.0420823	-1.33117	NM_016625.2
AACS	0.0100623	0.0674032	-1.33092	NM_023928.3
NSUN2	0.0273031	0.123907	-1.33062	NM_017755.4
RAE1	0.00121073	0.0184864	-1.33046	NM_003610.3
PEMT	0.0139814	0.0823102	-1.33044	NM_148172.1
PCGF6	0.00377206	0.0366721	-1.32929	NM_032154.3
PITRM1	0.0167575	0.0917767	-1.32898	NM_014889.2
SLC25A26	0.0112075	0.0715978	-1.32875	NM_173471.2
POLR2H	0.0408313	0.158046	-1.32864	NM_006232.2
DLK2	0.0130223	0.0790026	-1.3285	NM_206539.1
GNL2	0.0102164	0.0679376	-1.32785	NM_013285.1
PCK2	0.00590587	0.0485099	-1.32773	NM_001018073.1
MRPL2	0.0223039	0.109938	-1.3277	NM_015950.3
PELO	0.0251658	0.118022	-1.32769	NM_015946.4
DYRK3	0.00115164	0.0179831	-1.32756	NM_003582.2
GINS4	0.0215477	0.107359	-1.32748	NM_032336.1
PDIA6	0.00713701	0.054852	-1.3274	NM_005742.2
NMD3	0.0310803	0.134076	-1.32725	NM_015938.3
OLIG3	0.000231408	0.00658194	-1.32719	NM_175747.2
CSTF1	0.00425594	0.0395872	-1.32716	NM_001324.2
ZDHHC13	0.00451005	0.0408505	-1.32712	NM_019028.2
CD14	0.00135635	0.0197421	-1.32619	NM_001040021.1
FAM82A2	0.0228152	0.111347	-1.32616	NM_018145.1
STT3A	0.0193409	0.100629	-1.32606	NM_152713.2
TPTE2	0.0130799	0.0792253	-1.32582	NM_130785.2
EIF4A1	0.0168626	0.092118	-1.32572	NM_001416.2
NOTCH1	0.00566974	0.0473587	-1.32543	NM_017617.3
OAS2	0.0334904	0.140152	-1.3253	NM_016817.2
RAD51	0.00779167	0.057983	-1.32526	NM_002875.2
CDC42	0.0277348	0.125003	-1.3245	NM_001039802.1
TUBA1C	0.0168312	0.0920047	-1.32429	NM_032704.2
NLRP2	0.0130016	0.0789176	-1.32429	NM_017852.1
ADRM1	0.0140485	0.0826204	-1.324	NM_175573.1
JAK2	0.0140225	0.0824954	-1.32395	NM_004972.2
RFC2	0.000821843	0.0147162	-1.32384	NM_002914.3
PLAU	0.000267571	0.00718326	-1.32362	NM_002658.2
HYOU1	0.0191092	0.100149	-1.32349	NM_006389.2
NHLRC2	0.00123307	0.0187113	-1.32338	NM_198514.2
TARBP1	0.0168409	0.0920287	-1.32331	NM_005646.3
NMD3	0.0224987	0.110438	-1.32327	NM_015938.2
AFG3L2	0.0256192	0.118989	-1.32312	NM_006796.1
GEMIN5	0.0167952	0.0918664	-1.32306	NM_015465.1
HSPA4	0.0386842	0.152622	-1.32305	NM_002154.3
MCM4	0.0322311	0.137048	-1.32295	NM_005914.2
ASNS	0.0162866	0.0901576	-1.32295	NM_133436.1
LOC644330	0.0248713	0.11732	-1.32278	XR_017492.1
AURKB	0.00708927	0.0546071	-1.32278	NM_004217.2
KPNA4	0.0204483	0.103729	-1.32205	NM_002268.3
CCNC	0.0230209	0.111805	-1.32183	NM_001013399.1
PPIL5	0.0325303	0.137775	-1.32148	NM_203467.1
SSRP1	0.00199113	0.0249008	-1.32136	NM_003146.2
CYB5D1	0.0158494	0.0888684	-1.32134	NM_144607.3
ZNF598	0.00746726	0.0565068	-1.32103	NM_178167.2
NUP50	0.00804008	0.059034	-1.32099	NM_007172.3
CPNE8	0.0127287	0.0778703	-1.32075	NM_153634.2
SLC25A15	0.014094	0.0828031	-1.32024	NM_014252.1
ITM2C	0.0107164	0.0697203	-1.31993	NM_001012516.1
XBP1	0.0286989	0.127841	-1.3199	NM_005080.2
CENPI	0.00419537	0.0392785	-1.31973	NM_006733.2
C9orf40	0.021281	0.106308	-1.31971	NM_017998.1
METT11D1	0.000452575	0.0100789	-1.31962	NM_022734.2
MRPL49	0.0153595	0.0871016	-1.31961	NM_004927.2
FAM54A	0.00300622	0.0321311	-1.31955	NM_001099286.1
CASZ1	0.0172754	0.0933944	-1.31954	NM_017766.3
MVK	0.00297876	0.0319169	-1.31904	NM_000431.1
MRPS30	0.00038094	0.00906668	-1.31898	NM_016640.3
STARD8	0.0390075	0.153436	-1.31879	NM_014725.2
RBBP8	0.0243526	0.115531	-1.31865	NM_203291.1
LOC652388	0.00461434	0.0414424	-1.31837	XM_941821.1
KLHL18	0.0479403	0.175224	-1.31815	NM_025010.3
LDHA	0.0314285	0.135003	-1.31815	NM_005566.1
C13orf3	0.00937815	0.0647849	-1.31803	NM_145061.3
ZNF259	0.00697982	0.0540057	-1.31801	NM_003904.3
AHCY	0.000625679	0.0122349	-1.31798	NM_000687.1
IGF2BP3	0.000800239	0.01448	-1.3177	NM_006547.2
PVT1	0.00301097	0.0321618	-1.31707	NR_003367.1
SNORD55	0.00263054	0.0295207	-1.31701	NR_000015.2
LOC647000	0.00167117	0.0223099	-1.31674	XM_929980.2
HSF5	0.0234576	0.113041	-1.31632	NM_001080439.1
HOPX	0.0200347	0.102403	-1.31615	NM_139211.2
C11orf60	0.000233055	0.00660396	-1.31595	NM_020153.2
CCR7	0.0242395	0.115284	-1.31571	NM_001838.2
MRRF	0.00331766	0.033927	-1.31558	NM_138777.2
DRAM	0.0129993	0.0789176	-1.31502	NM_018370.2
UQCC	0.00360602	0.0357033	-1.31473	NM_199487.1
ARL5A	0.0208403	0.104921	-1.31467	NM_012097.3
NGDN	0.00457126	0.041206	-1.31437	NM_015514.1
ATG7	0.0266665	0.121847	-1.31369	NM_006395.1
B3GALNT1	0.0378681	0.150911	-1.31349	NM_033168.2
C17orf81	0.0295319	0.13017	-1.31338	NM_015362.3
VDAC1	0.0444092	0.166918	-1.31317	NM_003374.1
PRSS21	0.047444	0.173977	-1.31313	NM_144956.1
LEO1	0.0104594	0.0688534	-1.31309	NM_138792.2
DNAJA1	0.0301493	0.131823	-1.31307	NM_001539.2
POLR3F	0.0085013	0.0609536	-1.31305	NM_006466.2
BAMBI	0.0246856	0.116797	-1.31292	NM_012342.2
BCAP29	0.00151289	0.0209782	-1.31289	NM_001008405.1
PSMC4	0.0159641	0.0892692	-1.31246	NM_006503.2
ME2	0.0250186	0.117661	-1.31235	NM_002396.3
EIF3C	0.00669323	0.0528093	-1.3121	NM_001037808.1
TTC38	0.00677496	0.0530684	-1.31125	NM_017931.2
SNRPA1	0.000210953	0.00612154	-1.31111	NM_003090.2
CSNK1G1	6.40621e-05	0.00301877	-1.31094	NM_022048.2
RAD23A	0.026559	0.121614	-1.31092	NM_005053.2
FANCE	0.0288516	0.12808	-1.31084	NM_021922.2
ETFA	0.000515243	0.0108047	-1.31043	NM_000126.2
CDK5RAP1	0.00622265	0.0503954	-1.31029	NM_016408.2
ETNK1	0.00479832	0.0425397	-1.31015	NM_001039481.1
UAP1	0.0232697	0.112479	-1.30971	NM_003115.3
ACAT2	0.0102175	0.0679376	-1.30965	NM_005891.2
PPA1	0.00312814	0.0327626	-1.30878	NM_021129.3
LOC284988	0.0417768	0.160155	-1.30874	XR_017252.1
SUV39H1	0.00559914	0.0468857	-1.30829	NM_003173.2
LYRM4	0.00906749	0.0634282	-1.30828	NM_020408.3
ERCC8	0.00427382	0.0396036	-1.30817	NM_001007234.1
RBM39	0.00787634	0.0583955	-1.30806	NM_184234.1
TUBGCP4	0.00122923	0.0186695	-1.30805	NM_014444.2
SNORD31	0.0294111	0.129772	-1.308	NR_002560.1
C12orf52	0.0415521	0.159632	-1.30764	NM_032848.1
FLJ13305	0.00296617	0.0318216	-1.30744	NM_032180.1
ACTL6A	0.0427394	0.162353	-1.30705	NM_177989.2
SCAMP3	0.00336889	0.0342623	-1.30683	NM_005698.2
SENP5	0.0174631	0.0943204	-1.30683	NM_152699.3
PAICS	0.00898877	0.0630827	-1.30671	NM_006452.3
UQCRC1	0.000964552	0.0160058	-1.3062	NM_003365.2
C3orf18	0.00829558	0.0600044	-1.30594	NM_016210.2
ADCY1	0.00842059	0.0605695	-1.30513	NM_021116.1
CCR1	0.0275028	0.124511	-1.30492	NM_001295.2
SEC61G	0.0397061	0.155287	-1.30441	NM_001012456.1
YME1L1	0.035313	0.144682	-1.30418	NM_139313.1
KIAA1467	0.0156371	0.0880508	-1.30401	NM_020853.1
DHRS7B	0.00790158	0.0584567	-1.30365	NM_015510.3
APEX1	0.000876953	0.015243	-1.30364	NM_080649.1
PRPF4	0.00199746	0.0249256	-1.30347	NM_004697.3
TCERG1	0.00422438	0.0394388	-1.30331	NM_006706.3
EPRS	0.0119304	0.0748717	-1.30328	NM_004446.2
GNL3	0.00242257	0.0280536	-1.30326	NM_206825.1
C10orf59	0.00657241	0.0523435	-1.30316	NM_001031709.1
EXOC2	0.0137648	0.0817057	-1.30265	NM_018303.4
SLC39A4	0.021812	0.108355	-1.30251	NM_017767.1
XRCC5	0.0375661	0.150299	-1.30249	NM_021141.2
PTGDR	0.00108948	0.0173764	-1.30249	NM_000953.2
CDC6	0.00463531	0.0415872	-1.30238	NM_001254.3
CPNE8	0.0163697	0.0904011	-1.30234	NM_153634.2
CAPSL	2.55209e-05	0.00171667	-1.30206	NM_144647.3
TRIP10	0.0374528	0.15019	-1.30169	NM_004240.2
TMED3	0.00110167	0.0174884	-1.30152	NM_007364.2
ANKRD41	0.0265308	0.121522	-1.30151	NM_152363.2
SPC25	0.0435846	0.164655	-1.3014	NM_020675.3
NHEDC2	0.00661285	0.0524967	-1.301	NM_178833.3
SWAP70	0.000163735	0.00518886	-1.30078	NM_015055.2
LARS2	0.0326107	0.138014	-1.30071	NM_015340.3
PRDX3	0.00867284	0.0616704	-1.30065	NM_006793.2
EI24	0.0077207	0.0577391	-1.30055	NM_001007277.1
FLJ10996	0.0404698	0.157096	-1.30053	NM_019044.2
B4GALT4	0.035959	0.146284	-1.30044	NM_003778.3
SRPK1	0.0132188	0.0798137	-1.30044	NM_003137.3
CHCHD3	0.0102903	0.0681599	-1.3002	NM_017812.2
UQCC	0.00136664	0.0198457	-1.30016	NM_018244.3
