# Supplementary material for: Identification of novel HIV-1 dependency factors in primary CCR4+CCR6+Th17 cells via a genome-wide transcriptional approach
Source: Retrovirology. 2015 Dec 10;12:102. doi: 10.1186/s12977-015-0226-9 (PMC4676116; doi:10.1186/s12977-015-0226-9)
Supplement: Supplementary file 4 — 10.1186/s12977-015-0226-9 The complete list of canonical pathways differentially expressed in Th17 versus Th1 subsets were identified using GSVA and classified based on adj. p-values < 0.05 and log FC. [file 12977_2015_226_MOESM4_ESM.xlsx]

## Sheet: C2_gsva_results_Th17-Th1.txt
Supplemental Table S3: GSVA - Pathways differentially expressed in Th17 versus Th1 cells
	top 50 upregulated		top 50 downregulated
ID	logFC	t	P.Value	adj.P.Val	B
BIOCARTA_TCRA_PATHWAY	0.804604	4.8177	0.000111836	0.00179677	1.27875
REACTOME_ABCA_TRANSPORTERS_IN_LIPID_HOMEOSTASIS	0.692346	5.98278	8.36801e-06	0.000874017	3.77733
BIOCARTA_IL7_PATHWAY	0.6654	5.14862	5.28186e-05	0.00142918	2.00215
KEGG_GLYCOSPHINGOLIPID_BIOSYNTHESIS_GANGLIO_SERIES	0.610215	4.8219	0.00011077	0.00179677	1.28799
BIOCARTA_PTEN_PATHWAY	0.605614	5.01898	7.0785e-05	0.00148073	1.71978
BIOCARTA_ECM_PATHWAY	0.562738	4.90358	9.1973e-05	0.00161017	1.46728
REACTOME_RAP1_SIGNALLING	0.562506	4.51503	0.000223663	0.00238329	0.610961
KEGG_TASTE_TRANSDUCTION	0.559364	3.85477	0.00102664	0.00628626	-0.851768
REACTOME_GENERATION_OF_SECOND_MESSENGER_MOLECULES	0.555298	3.63379	0.00170886	0.00863463	-1.33789
REACTOME_IL_7_SIGNALING	0.553821	3.94011	0.000842928	0.00572546	-0.663172
BIOCARTA_CSK_PATHWAY	0.545921	3.92707	0.00086873	0.0057745	-0.692029
PID_TNFPATHWAY	0.545663	5.55071	2.15241e-05	0.00119534	2.86768
M_2.8_T cells	0.529114	4.95948	8.10048e-05	0.00154597	1.58973
BIOCARTA_THELPER_PATHWAY	0.5237	2.75709	0.0123446	0.037981	-3.19663
KEGG_OTHER_GLYCAN_DEGRADATION	0.521436	3.46132	0.00253894	0.0118199	-1.71408
BIOCARTA_LONGEVITY_PATHWAY	0.519364	5.71136	1.511e-05	0.00110481	3.20856
BIOCARTA_NDKDYNAMIN_PATHWAY	0.519196	4.54213	0.000210159	0.00232964	0.670924
PID_RHOA_REG_PATHWAY	0.516481	4.67189	0.000156058	0.00201931	0.95762
REACTOME_THE_ROLE_OF_NEF_IN_HIV1_REPLICATION_AND_DISEASE_PATHOGENESIS	0.515826	5.79099	1.26933e-05	0.00110481	3.37639
M_3.8_CDC_TCR_CREB_Glycosylase	0.515227	5.39269	3.05688e-05	0.00119534	2.52952
PID_ANTHRAXPATHWAY	0.513182	4.46549	0.000250654	0.00250041	0.501291
BIOCARTA_HCMV_PATHWAY	0.511678	4.36865	0.000313286	0.00286334	0.286697
BIOCARTA_TCR_PATHWAY	0.504511	4.94516	8.36805e-05	0.00154597	1.55839
BIOCARTA_TFF_PATHWAY	0.50239	4.57039	0.000196951	0.00226676	0.733428
BIOCARTA_MYOSIN_PATHWAY	0.494665	4.80668	0.000114681	0.00179677	1.25454
PID_RAS_PATHWAY	0.493655	4.53457	0.00021384	0.00232964	0.654204
BIOCARTA_MEF2D_PATHWAY	0.491376	4.30332	0.000364229	0.00313693	0.141831
PID_RAC1_REG_PATHWAY	0.491326	4.50636	0.000228166	0.00238329	0.59177
M_1.6_Zinc_Finger_P53_RAS	0.488319	4.1067	0.000573566	0.00421859	-0.294232
REACTOME_TCR_SIGNALING	0.484525	4.21529	0.000446293	0.00355184	-0.0534039
BIOCARTA_ERK5_PATHWAY	0.481296	3.94433	0.000834754	0.00570109	-0.653844
PID_CDC42_REG_PATHWAY	0.480234	4.21304	0.000448624	0.00355184	-0.0584061
MIPS_CTBP_COMPLEX	0.476079	2.98173	0.00751627	0.0264666	-2.73584
REACTOME_CREB_PHOSPHORYLATION_THROUGH_THE_ACTIVATION_OF_RAS	0.467437	4.50865	0.000226971	0.00238329	0.596829
REACTOME_NEF_MEDIATES_DOWN_MODULATION_OF_CELL_SURFACE_RECEPTORS_BY_RECRUITING_THEM_TO_CLATHRIN_ADAPTERS	0.464811	5.08369	6.11501e-05	0.00143782	1.86089
BIOCARTA_UCALPAIN_PATHWAY	0.464667	3.98582	0.000758423	0.00533738	-0.562022
REACTOME_PHOSPHORYLATION_OF_CD3_AND_TCR_ZETA_CHAINS	0.45982	2.67262	0.0148356	0.0439837	-3.36604
REACTOME_NEGATIVE_REGULATORS_OF_RIG_I_MDA5_SIGNALING	0.458186	3.77916	0.00122242	0.00713364	-1.01851
BIOCARTA_SPPA_PATHWAY	0.457004	3.68875	0.00150572	0.00798304	-1.21734
BIOCARTA_PGC1A_PATHWAY	0.454827	4.80629	0.000114782	0.00179677	1.25368
PID_RHOA_PATHWAY	0.45435	3.33957	0.00335288	0.0145721	-1.97733
PID_BMPPATHWAY	0.448429	4.55908	0.000202135	0.00230508	0.708409
BIOCARTA_SPRY_PATHWAY	0.443677	4.04419	0.000662711	0.00478924	-0.432762
REACTOME_CIRCADIAN_REPRESSION_OF_EXPRESSION_BY_REV_ERBA	0.443142	3.75158	0.00130271	0.00734835	-1.07922
REACTOME_TRAF3_DEPENDENT_IRF_ACTIVATION_PATHWAY	0.433691	3.1789	0.0048278	0.0189305	-2.32105
REACTOME_NUCLEAR_RECEPTOR_TRANSCRIPTION_PATHWAY	0.433354	3.8821	0.000963826	0.00611243	-0.791405
REACTOME_REGULATION_OF_IFNA_SIGNALING	0.430842	3.68773	0.00150926	0.00798304	-1.21958
BIOCARTA_MCALPAIN_PATHWAY	0.428956	3.73463	0.00135465	0.00742624	-1.11652
SA_PTEN_PATHWAY	0.424848	3.16897	0.00493734	0.0192991	-2.34214
PID_ECADHERIN_KERATINOCYTE_PATHWAY	0.42471	4.64948	0.000164276	0.00208362	0.908173
REACTOME_TRAFFICKING_AND_PROCESSING_OF_ENDOSOMAL_TLR	0.419961	3.66721	0.00158233	0.00819514	-1.26462
BIOCARTA_GPCR_PATHWAY	0.414421	3.88465	0.000958183	0.00611243	-0.785789
REACTOME_ACTIVATION_OF_IRF3_IRF7_MEDIATED_BY_TBK1_IKK_EPSILON	0.413115	3.3008	0.00366216	0.0154832	-2.06067
REACTOME_GLYCOSPHINGOLIPID_METABOLISM	0.411408	4.14007	0.000530989	0.00402878	-0.220226
PID_THROMBIN_PAR4_PATHWAY	0.40252	3.50844	0.00227908	0.0109378	-1.61163
BIOCARTA_CACAM_PATHWAY	0.400102	4.18674	0.000476716	0.00372678	-0.11673
BIOCARTA_CTCF_PATHWAY	0.398063	3.7032	0.00145642	0.00787101	-1.18561
BIOCARTA_PAR1_PATHWAY	0.397907	3.98491	0.000760029	0.00533738	-0.564049
KEGG_LYSOSOME	0.390887	4.6003	0.000183888	0.00219529	0.799529
REACTOME_SYNTHESIS_OF_PC	0.383614	3.69026	0.00150049	0.00798304	-1.21402
KEGG_VASOPRESSIN_REGULATED_WATER_REABSORPTION	0.383198	3.76576	0.00126078	0.00728906	-1.048
PID_TCR_PATHWAY	0.38164	3.26044	0.00401385	0.0164661	-2.14718
REACTOME_FRS2_MEDIATED_CASCADE	0.380126	4.19707	0.000465479	0.00366197	-0.0938258
REACTOME_NEGATIVE_REGULATION_OF_FGFR_SIGNALING	0.378809	3.30416	0.0036343	0.0154179	-2.05346
BIOCARTA_RAC1_PATHWAY	0.378006	3.74641	0.00131833	0.00734835	-1.0906
REACTOME_NCAM_SIGNALING_FOR_NEURITE_OUT_GROWTH	0.377039	3.75815	0.00128311	0.00731607	-1.06476
KEGG_LONG_TERM_POTENTIATION	0.376022	4.25551	0.000406714	0.0033703	0.0358057
BIOCARTA_EGF_PATHWAY	0.373226	3.39249	0.00297162	0.0132868	-1.86316
BIOCARTA_FCER1_PATHWAY	0.372945	3.96586	0.000794231	0.00545431	-0.606203
BIOCARTA_NOS1_PATHWAY	0.369202	3.86898	0.000993486	0.00617451	-0.820387
KEGG_ALDOSTERONE_REGULATED_SODIUM_REABSORPTION	0.366989	4.06518	0.000631323	0.00461609	-0.386247
REACTOME_EFFECTS_OF_PIP2_HYDROLYSIS	0.366603	2.80579	0.0110952	0.0354533	-3.09795
REACTOME_RECYCLING_PATHWAY_OF_L1	0.364265	2.88744	0.0092675	0.031647	-2.93095
PID_AVB3_INTEGRIN_PATHWAY	0.363913	3.99395	0.000744305	0.00531294	-0.544024
PID_PI3KCIPATHWAY	0.363469	3.71929	0.00140342	0.00765109	-1.15026
REACTOME_SIGNALING_BY_RHO_GTPASES	0.362252	3.73413	0.0013562	0.00742624	-1.11762
PID_IFNGPATHWAY	0.357686	3.69847	0.00147238	0.00792283	-1.196
BIOCARTA_IL10_PATHWAY	0.357095	2.63094	0.0162343	0.0471478	-3.44877
REACTOME_ACTIVATION_OF_NMDA_RECEPTOR_UPON_GLUTAMATE_BINDING_AND_POSTSYNAPTIC_EVENTS	0.355772	3.79516	0.00117809	0.0069732	-0.983245
REACTOME_POST_NMDA_RECEPTOR_ACTIVATION_EVENTS	0.355772	3.79516	0.00117809	0.0069732	-0.983245
REACTOME_SIGNALING_BY_FGFR1_MUTANTS	0.35564	2.74227	0.0127507	0.0390372	-3.22652
REACTOME_SHC_MEDIATED_SIGNALLING	0.35515	3.43616	0.00268941	0.0123812	-1.76865
BIOCARTA_FMLP_PATHWAY	0.355118	3.97732	0.000773475	0.00537111	-0.580844
REACTOME_G_ALPHA1213_SIGNALLING_EVENTS	0.354783	3.82147	0.0011087	0.00668986	-0.925255
REACTOME_NEUROTRANSMITTER_RECEPTOR_BINDING_AND_DOWNSTREAM_TRANSMISSION_IN_THE_POSTSYNAPTIC_CELL	0.352937	3.49475	0.00235177	0.0110985	-1.64143
BIOCARTA_CALCINEURIN_PATHWAY	0.352611	3.73726	0.00134645	0.00742624	-1.11074
M_2.11_Replication_Repress_RAS_Autophosphorylation_Oncogenic	0.352144	2.72268	0.0133071	0.0399534	-3.26592
REACTOME_NETRIN1_SIGNALING	0.351028	3.58862	0.00189589	0.00938882	-1.43672
PID_THROMBIN_PAR1_PATHWAY	0.350395	3.39636	0.0029455	0.0132176	-1.8548
KEGG_ARACHIDONIC_ACID_METABOLISM	0.349752	3.15056	0.00514686	0.0198066	-2.3812
REACTOME_ANTIGEN_ACTIVATES_B_CELL_RECEPTOR_LEADING_TO_GENERATION_OF_SECOND_MESSENGERS	0.347375	3.46262	0.00253137	0.0118199	-1.71124
REACTOME_PLC_BETA_MEDIATED_EVENTS	0.346001	3.4149	0.00282332	0.012808	-1.81469
BIOCARTA_PITX2_PATHWAY	0.344934	2.78591	0.0115897	0.0366564	-3.13831
BIOCARTA_TPO_PATHWAY	0.34405	3.29009	0.00375247	0.0157579	-2.08367
BIOCARTA_MAL_PATHWAY	0.343393	3.37158	0.00311686	0.0136909	-1.90831
REACTOME_DOWNSTREAM_TCR_SIGNALING	0.341323	3.06958	0.0061753	0.0226428	-2.55209
PID_ARF6DOWNSTREAMPATHWAY	0.339049	3.01157	0.00703194	0.0253354	-2.67363
BIOCARTA_INTEGRIN_PATHWAY	0.338057	3.14802	0.00517643	0.019859	-2.38658
BIOCARTA_STATHMIN_PATHWAY	0.337567	2.64092	0.0158884	0.0465786	-3.42901
M_2.7_ Undetermined	0.33664	3.04955	0.00645905	0.0235443	-2.59415
PID_RXR_VDR_PATHWAY	0.336042	3.20207	0.00458148	0.0181362	-2.27178
REACTOME_AMYLOIDS	0.334451	3.16471	0.00498503	0.0193637	-2.35118
REACTOME_SHC1_EVENTS_IN_EGFR_SIGNALING	0.33392	3.10349	0.00572249	0.0213605	-2.48071
REACTOME_SIGNALING_BY_BMP	0.332722	2.88492	0.00931922	0.0317364	-2.93612
PID_CD8TCRPATHWAY	0.331723	2.81741	0.0108155	0.0348129	-3.0743
REACTOME_RORA_ACTIVATES_CIRCADIAN_EXPRESSION	0.331505	3.00323	0.00716416	0.0255892	-2.69104
REACTOME_SIGNALING_BY_EGFR_IN_CANCER	0.330598	3.65202	0.00163864	0.008382	-1.29793
REACTOME_NRAGE_SIGNALS_DEATH_THROUGH_JNK	0.327513	3.75045	0.00130611	0.00734835	-1.08171
BIOCARTA_PDGF_PATHWAY	0.326129	3.13122	0.0053762	0.0204361	-2.42214
PID_EPHA_FWDPATHWAY	0.325873	2.97499	0.00763015	0.0267917	-2.74988
REACTOME_GENERIC_TRANSCRIPTION_PATHWAY	0.325433	3.67443	0.00155622	0.00812763	-1.24877
REACTOME_SOS_MEDIATED_SIGNALLING	0.324618	3.13257	0.00535981	0.0204361	-2.41927
REACTOME_SIGNALING_BY_FGFR	0.324438	3.24793	0.00412938	0.0167193	-2.17393
BIOCARTA_TRKA_PATHWAY	0.323857	3.32155	0.00349332	0.0150249	-2.0161
MIPS_BLOC1_BLOC2_COMPLEX	0.323553	2.90865	0.00884232	0.030446	-2.88727
ST_PHOSPHOINOSITIDE_3_KINASE_PATHWAY	0.32267	2.84576	0.0101611	0.0333253	-3.01644
REACTOME_TRAF6_MEDIATED_IRF7_ACTIVATION	0.322261	2.63117	0.0162263	0.0471478	-3.44832
KEGG_ACUTE_MYELOID_LEUKEMIA	0.321178	3.50418	0.00230147	0.0110028	-1.62091
REACTOME_SIGNALING_BY_FGFR_IN_DISEASE	0.320583	3.27782	0.00385852	0.0160406	-2.10996
REACTOME_CA_DEPENDENT_EVENTS	0.320573	2.77313	0.0119189	0.037223	-3.16421
PID_SYNDECAN_2_PATHWAY	0.320427	2.73661	0.0129091	0.0393284	-3.23791
REACTOME_SYNTHESIS_OF_PIPS_AT_THE_PLASMA_MEMBRANE	0.317372	2.65611	0.0153756	0.0451817	-3.39889
REACTOME_ABC_FAMILY_PROTEINS_MEDIATED_TRANSPORT	0.315891	3.12906	0.00540235	0.0204729	-2.42669
REACTOME_DOWNSTREAM_SIGNALING_OF_ACTIVATED_FGFR	0.31582	3.0956	0.00582489	0.0216129	-2.49734
KEGG_PRIMARY_IMMUNODEFICIENCY	0.315195	3.08041	0.00602708	0.0222305	-2.52933
KEGG_MTOR_SIGNALING_PATHWAY	0.312581	3.52397	0.00219932	0.0106896	-1.57781
ST_T_CELL_SIGNAL_TRANSDUCTION	0.311219	3.10666	0.0056818	0.0212725	-2.47402
PID_ALK1PATHWAY	0.310122	2.84881	0.0100929	0.0332772	-3.01019
BIOCARTA_CCR3_PATHWAY	0.30911	2.87189	0.00959168	0.0321519	-2.9629
PID_NETRIN_PATHWAY	0.307125	2.78023	0.011735	0.0369856	-3.14983
BIOCARTA_CREB_PATHWAY	0.307121	3.37824	0.00306987	0.0135795	-1.89394
PID_CXCR4_PATHWAY	0.301918	3.32646	0.00345444	0.0149093	-2.00553
ST_GA12_PATHWAY	0.301261	2.86134	0.00981781	0.0326298	-2.98454
KEGG_PHOSPHATIDYLINOSITOL_SIGNALING_SYSTEM	0.299803	2.99444	0.00730623	0.0259475	-2.70938
BIOCARTA_ERK_PATHWAY	0.298564	2.622	0.01655	0.047841	-3.46643
REACTOME_PHOSPHOLIPASE_C_MEDIATED_CASCADE	0.297915	2.8497	0.0100731	0.0332772	-3.00837
REACTOME_RIG_I_MDA5_MEDIATED_INDUCTION_OF_IFN_ALPHA_BETA_PATHWAYS	0.295474	2.81643	0.0108388	0.0348129	-3.07629
M_2.10_Myeloid_Macrophage_Dendritic_Inflammatory_Interleukin	0.2932	3.37155	0.00311708	0.0136909	-1.90837
KEGG_INOSITOL_PHOSPHATE_METABOLISM	0.290739	3.16571	0.00497382	0.0193637	-2.34906
REACTOME_BMAL1_CLOCK_NPAS2_ACTIVATES_CIRCADIAN_EXPRESSION	0.29011	2.66147	0.0151982	0.0447663	-3.38823
PID_TRKRPATHWAY	0.289386	3.15656	0.00507762	0.019662	-2.36847
SIG_IL4RECEPTOR_IN_B_LYPHOCYTES	0.285565	2.95313	0.00801063	0.0278914	-2.79527
PID_ERBB1_INTERNALIZATION_PATHWAY	0.284117	2.83431	0.0104206	0.0338193	-3.03983
PID_FAK_PATHWAY	0.282365	2.73175	0.0130467	0.0394575	-3.2477
BIOCARTA_GCR_PATHWAY	0.280081	2.89586	0.00909635	0.03122	-2.91362
BIOCARTA_BIOPEPTIDES_PATHWAY	0.27979	2.7588	0.0122983	0.0379325	-3.19317
REACTOME_YAP1_AND_WWTR1_TAZ_STIMULATED_GENE_EXPRESSION	0.279268	2.772	0.0119485	0.037223	-3.1665
BIOCARTA_VIP_PATHWAY	0.277324	2.70264	0.0139	0.0415328	-3.30609
PID_AJDISS_2PATHWAY	0.275376	2.76819	0.0120483	0.0374402	-3.17419
REACTOME_PI3K_AKT_ACTIVATION	0.272147	2.63646	0.0160421	0.0469184	-3.43784
PID_MET_PATHWAY	0.271726	2.95389	0.00799706	0.0278914	-2.79369
REACTOME_SIGNALING_BY_PDGF	0.266041	2.73191	0.0130419	0.0394575	-3.24736
KEGG_ENDOCYTOSIS	0.263782	2.88314	0.00935601	0.0317746	-2.93978
PID_FCER1PATHWAY	0.261244	2.73178	0.0130456	0.0394575	-3.24762
REACTOME_SIGNAL_TRANSDUCTION_BY_L1	0.257675	2.62812	0.0163332	0.0473245	-3.45434
BIOCARTA_CTLA4_PATHWAY	0.255175	2.87513	0.00952323	0.0320796	-2.95624
ST_DIFFERENTIATION_PATHWAY_IN_PC12_CELLS	0.248682	2.8089	0.0110195	0.0353023	-3.09161
REACTOME_THE_NLRP3_INFLAMMASOME	0.247559	2.60952	0.0170008	0.0490301	-3.49105
REACTOME_SIGNALING_BY_ERBB4	0.246619	2.77836	0.011783	0.0369856	-3.15361
KEGG_MELANOGENESIS	0.245894	2.86787	0.00967724	0.0323355	-2.97115
KEGG_VASCULAR_SMOOTH_MUSCLE_CONTRACTION	0.243717	2.80311	0.0111606	0.0355389	-3.10339
M_3.3_Inflammation II	0.242486	2.79382	0.0113905	0.0361184	-3.12227
REACTOME_CELL_DEATH_SIGNALLING_VIA_NRAGE_NRIF_AND_NADE	0.241372	3.06177	0.00628446	0.0229752	-2.5685
REACTOME_EGFR_DOWNREGULATION	0.239254	2.77926	0.01176	0.0369856	-3.1518
REACTOME_IRON_UPTAKE_AND_TRANSPORT	0.238787	2.63466	0.0161046	0.0469905	-3.44141
REACTOME_GLYCEROPHOSPHOLIPID_BIOSYNTHESIS	0.235021	3.00508	0.00713467	0.0255573	-2.68718
REACTOME_P75_NTR_RECEPTOR_MEDIATED_SIGNALLING	0.224776	2.91201	0.00877672	0.0303041	-2.88034
REACTOME_PHOSPHOLIPID_METABOLISM	0.22056	2.7406	0.0127971	0.0390832	-3.22988
Bali_Bcells_GC	-0.23624	-2.84714	0.0101301	0.0333114	-3.0136
REACTOME_METABOLISM_OF_CARBOHYDRATES	-0.254294	-2.75911	0.0122901	0.0379325	-3.19255
KEGG_N_GLYCAN_BIOSYNTHESIS	-0.265038	-2.59995	0.0173541	0.049818	-3.50989
REACTOME_POST_TRANSLATIONAL_PROTEIN_MODIFICATION	-0.266172	-3.11565	0.00556804	0.0209729	-2.45505
REACTOME_GLUCOSE_METABOLISM	-0.267867	-2.72832	0.0131445	0.0395607	-3.25458
MIPS_TRAP_COMPLEX	-0.269339	-2.85039	0.0100578	0.0332772	-3.00695
REACTOME_APOPTOSIS	-0.270498	-3.19111	0.00469649	0.0184739	-2.29511
REACTOME_SEMA3A_PAK_DEPENDENT_AXON_REPULSION	-0.27226	-2.6927	0.0142035	0.0422368	-3.32598
REACTOME_IL_RECEPTOR_SHC_SIGNALING	-0.273158	-2.82076	0.0107361	0.0346622	-3.06747
REACTOME_SLC_MEDIATED_TRANSMEMBRANE_TRANSPORT	-0.27785	-2.69573	0.0141103	0.0420602	-3.31992
REACTOME_DOWNSTREAM_SIGNALING_EVENTS_OF_B_CELL_RECEPTOR_BCR	-0.285001	-3.24251	0.00418042	0.0167621	-2.18551
KEGG_LIMONENE_AND_PINENE_DEGRADATION	-0.286042	-2.67181	0.0148618	0.0439837	-3.36765
PID_CIRCADIANPATHWAY	-0.292759	-3.42297	0.00277174	0.0126647	-1.79722
MIPS_C_COMPLEX_SPLICEOSOME	-0.296433	-2.86398	0.00976079	0.0325273	-2.97913
REACTOME_UNFOLDED_PROTEIN_RESPONSE	-0.304436	-2.96935	0.00772652	0.0270537	-2.76159
PID_AURORA_B_PATHWAY	-0.305557	-2.77294	0.0119237	0.037223	-3.16458
REACTOME_CITRIC_ACID_CYCLE_TCA_CYCLE	-0.306219	-3.20469	0.00455437	0.0180865	-2.2662
REACTOME_ENOS_ACTIVATION_AND_REGULATION	-0.308318	-3.25658	0.00404919	0.0165564	-2.15545
REACTOME_RNA_POL_I_RNA_POL_III_AND_MITOCHONDRIAL_TRANSCRIPTION	-0.314689	-3.42142	0.00278155	0.0126647	-1.80057
KEGG_AMINO_SUGAR_AND_NUCLEOTIDE_SUGAR_METABOLISM	-0.315961	-3.12137	0.00549677	0.0207675	-2.44296
KEGG_GLUTATHIONE_METABOLISM	-0.317765	-3.37887	0.00306547	0.0135795	-1.89258
NetPath-IL5	-0.321322	-2.76294	0.0121876	0.0377784	-3.18481
PID_IL3_PATHWAY	-0.326873	-3.13853	0.00528835	0.0202259	-2.40667
KEGG_BETA_ALANINE_METABOLISM	-0.327702	-2.94334	0.008187	0.0283662	-2.81557
REACTOME_APC_CDC20_MEDIATED_DEGRADATION_OF_NEK2A	-0.330918	-2.83117	0.010493	0.0339656	-3.04625
REACTOME_TRIGLYCERIDE_BIOSYNTHESIS	-0.333764	-2.99539	0.00729075	0.0259475	-2.7074
REACTOME_ASPARAGINE_N_LINKED_GLYCOSYLATION	-0.334679	-3.76097	0.00127481	0.00731607	-1.05857
KEGG_CELL_CYCLE	-0.335969	-3.40768	0.0028703	0.0129738	-1.83031
REACTOME_CELL_CYCLE	-0.341164	-3.61651	0.00177816	0.0089123	-1.37572
BIOCARTA_NKT_PATHWAY	-0.342305	-2.72962	0.0131074	0.0395449	-3.25198
REACTOME_POST_TRANSLATIONAL_MODIFICATION_SYNTHESIS_OF_GPI_ANCHORED_PROTEINS	-0.343016	-3.30826	0.00360054	0.0153269	-2.04465
NetPath-IL3	-0.345817	-3.7768	0.00122908	0.00713901	-1.0237
REACTOME_MRNA_DECAY_BY_5_TO_3_EXORIBONUCLEASE	-0.346173	-3.50233	0.00231125	0.0110072	-1.62494
REACTOME_SMAD2_SMAD3_SMAD4_HETEROTRIMER_REGULATES_TRANSCRIPTION	-0.347124	-3.65611	0.00162328	0.00833774	-1.28896
REACTOME_SYNTHESIS_OF_BILE_ACIDS_AND_BILE_SALTS	-0.348353	-3.04301	0.00655439	0.023822	-2.60787
KEGG_GLYCOSYLPHOSPHATIDYLINOSITOL_GPI_ANCHOR_BIOSYNTHESIS	-0.350224	-3.26217	0.00399814	0.0164559	-2.14349
REACTOME_CHOLESTEROL_BIOSYNTHESIS	-0.350458	-2.72055	0.0133689	0.0400422	-3.27019
REACTOME_BASE_EXCISION_REPAIR	-0.358616	-3.09921	0.0057778	0.0215024	-2.48973
REACTOME_RESOLUTION_OF_AP_SITES_VIA_THE_MULTIPLE_NUCLEOTIDE_PATCH_REPLACEMENT_PATHWAY	-0.359297	-2.98362	0.00748462	0.0264301	-2.7319
REACTOME_DESTABILIZATION_OF_MRNA_BY_BRF1	-0.359966	-3.68455	0.00152036	0.00800767	-1.22656
HSP_in_EC.vs.Chronic_HIV	-0.363425	-3.15221	0.00512768	0.0197941	-2.37769
KEGG_NON_HOMOLOGOUS_END_JOINING	-0.363469	-2.98682	0.00743145	0.0263171	-2.72525
REACTOME_INHIBITION_OF_THE_PROTEOLYTIC_ACTIVITY_OF_APC_C_REQUIRED_FOR_THE_ONSET_OF_ANAPHASE_BY_MITOTIC_SPINDLE_CHECKPOINT_COMPONENTS	-0.363815	-2.87798	0.00946344	0.0319799	-2.95039
REACTOME_MICRORNA_MIRNA_BIOGENESIS	-0.365967	-3.2916	0.00373959	0.015757	-2.08042
REACTOME_HOST_INTERACTIONS_OF_HIV_FACTORS	-0.366085	-3.32865	0.00343733	0.0148871	-2.00083
KEGG_PURINE_METABOLISM	-0.366441	-3.84431	0.00105173	0.0063771	-0.874853
REACTOME_PLATELET_SENSITIZATION_BY_LDL	-0.37117	-3.23845	0.00421913	0.0168629	-2.1942
REACTOME_HIV_INFECTION	-0.372612	-3.627	0.00173576	0.00873503	-1.35275
REACTOME_ANTIGEN_PROCESSING_CROSS_PRESENTATION	-0.373489	-3.00983	0.00705933	0.0253605	-2.67727
PID_INTEGRIN3_PATHWAY	-0.375975	-3.36052	0.00319651	0.0139904	-1.93218
MIPS_DNA_SYNTHESOME_COMPLEX	-0.378949	-2.7502	0.0125318	0.0384619	-3.21054
REACTOME_SIGNALING_BY_WNT	-0.379413	-3.25435	0.00406968	0.0165856	-2.16021
KEGG_TRYPTOPHAN_METABOLISM	-0.379688	-3.48522	0.00240365	0.0112745	-1.66214
REACTOME_INFLUENZA_LIFE_CYCLE	-0.380768	-2.89482	0.00911735	0.03122	-2.91576
BIOCARTA_DC_PATHWAY	-0.382549	-3.31135	0.00357532	0.0152719	-2.03801
REACTOME_SYNTHESIS_OF_GLYCOSYLPHOSPHATIDYLINOSITOL_GPI	-0.384327	-3.58448	0.00191405	0.00944112	-1.44578
REACTOME_TRANSCRIPTION	-0.384972	-4.14075	0.000530161	0.00402878	-0.218729
REACTOME_G1_PHASE	-0.385287	-4.11828	0.000558414	0.00415634	-0.268548
MIPS_TNF_ALPHA_NF_KAPPA_B_SIGNALING_COMPLEX_5	-0.387162	-2.94303	0.00819264	0.0283662	-2.81621
BIOCARTA_P53_PATHWAY	-0.387318	-3.24322	0.00417376	0.0167621	-2.18401
KEGG_FRUCTOSE_AND_MANNOSE_METABOLISM	-0.387789	-3.08515	0.00596324	0.0220604	-2.51935
KEGG_HOMOLOGOUS_RECOMBINATION	-0.388969	-3.27495	0.00388377	0.0160801	-2.11611
REACTOME_DESTABILIZATION_OF_MRNA_BY_TRISTETRAPROLIN_TTP	-0.389364	-3.93061	0.000861635	0.00575813	-0.68418
MIPS_DSS1_COMPLEX	-0.390024	-3.03935	0.00660829	0.0239478	-2.61553
REACTOME_METABOLISM_OF_MRNA	-0.392055	-3.5142	0.00224919	0.0108362	-1.5991
REACTOME_CELL_CYCLE_MITOTIC	-0.392809	-3.92458	0.000873734	0.00577687	-0.697525
REACTOME_PYRIMIDINE_METABOLISM	-0.396536	-3.27833	0.00385409	0.0160406	-2.10888
REACTOME_METABOLISM_OF_PROTEINS	-0.397896	-3.97444	0.000778639	0.00537693	-0.587216
REACTOME_ACTIVATION_OF_CHAPERONES_BY_ATF6_ALPHA	-0.40043	-2.604	0.0172038	0.0495008	-3.50193
PID_TCRCALCIUMPATHWAY	-0.401457	-2.87166	0.00959642	0.0321519	-2.96336
MIPS_SPLICEOSOME	-0.401965	-3.78352	0.00121017	0.00709547	-1.00889
KEGG_SELENOAMINO_ACID_METABOLISM	-0.402188	-3.63979	0.00168543	0.00855098	-1.32474
REACTOME_MITOCHONDRIAL_TRNA_AMINOACYLATION	-0.404194	-2.87776	0.00946792	0.0319799	-2.95083
MIPS_NOP56P_ASSOCIATED_PRE_RRNA_COMPLEX	-0.404986	-3.24856	0.0041235	0.0167193	-2.17259
REACTOME_CHEMOKINE_RECEPTORS_BIND_CHEMOKINES	-0.411275	-3.59463	0.00186989	0.00933445	-1.42358
REACTOME_SYNTHESIS_OF_VERY_LONG_CHAIN_FATTY_ACYL_COAS	-0.413231	-2.80235	0.0111792	0.0355389	-3.10493
REACTOME_CYCLIN_A_B1_ASSOCIATED_EVENTS_DURING_G2_M_TRANSITION	-0.413311	-3.64391	0.00166952	0.00850495	-1.31571
KEGG_PHENYLALANINE_METABOLISM	-0.413658	-3.0125	0.0070173	0.0253354	-2.67169
MIPS_RC_COMPLEX_DURING_S_PHASE_OF_CELL_CYCLE	-0.413685	-3.31861	0.00351674	0.0150735	-2.02241
MIPS_HCF_1_COMPLEX	-0.414327	-2.84286	0.0102262	0.0334504	-3.02236
KEGG_CITRATE_CYCLE_TCA_CYCLE	-0.414386	-3.86927	0.000992824	0.00617451	-0.819751
PID_IL5_PATHWAY	-0.421364	-3.445	0.00263556	0.0121784	-1.74948
KEGG_ALANINE_ASPARTATE_AND_GLUTAMATE_METABOLISM	-0.421777	-4.29363	0.000372462	0.00316762	0.120348
BIOCARTA_INFLAM_PATHWAY	-0.423162	-3.07744	0.0060674	0.022313	-2.53558
KEGG_BUTANOATE_METABOLISM	-0.423494	-3.53665	0.00213626	0.0104542	-1.55018
REACTOME_METABOLISM_OF_NUCLEOTIDES	-0.426472	-4.64311	0.000166692	0.00209292	0.894103
MIPS_CEN_COMPLEX	-0.428055	-3.59191	0.00188163	0.00935548	-1.42954
MIPS_20S_PROTEASOME	-0.428172	-2.66401	0.0151148	0.0446262	-3.38317
REACTOME_RNA_POL_II_TRANSCRIPTION_PRE_INITIATION_AND_PROMOTER_OPENING	-0.430346	-4.33725	0.000336807	0.0030337	0.217081
MIPS_RC_COMPLEX_DURING_G2_M_PHASE_OF_CELL_CYCLE	-0.436869	-3.28599	0.00378761	0.0158519	-2.09246
MIPS_INO80_CHROMATIN_REMODELING_COMPLEX	-0.437243	-3.90001	0.000924775	0.00595593	-0.751845
KEGG_PENTOSE_PHOSPHATE_PATHWAY	-0.438039	-4.3275	0.000344471	0.00308042	0.195447
NetPath-Kit.Receptor	-0.438387	-3.86669	0.000998762	0.00617643	-0.825452
REACTOME_MITOTIC_PROMETAPHASE	-0.438522	-4.2664	0.000396624	0.00333111	0.0599422
KEGG_SPLICEOSOME	-0.439059	-3.90345	0.000917444	0.00593949	-0.744232
MIPS_RNA_POLYMERASE_II	-0.439619	-4.22122	0.000440224	0.00353031	-0.0402534
KEGG_MISMATCH_REPAIR	-0.439902	-3.40034	0.00291886	0.0131455	-1.8462
KEGG_PYRIMIDINE_METABOLISM	-0.440623	-4.51085	0.000225821	0.00238329	0.601718
REACTOME_SIGNALING_BY_HIPPO	-0.442805	-3.85501	0.00102606	0.00628626	-0.851231
REACTOME_SULFUR_AMINO_ACID_METABOLISM	-0.446334	-4.58868	0.000188853	0.00219529	0.773868
REACTOME_ASSOCIATION_OF_TRIC_CCT_WITH_TARGET_PROTEINS_DURING_BIOSYNTHESIS	-0.447615	-3.24577	0.00414965	0.0167468	-2.17855
REACTOME_METABOLISM_OF_RNA	-0.449366	-4.04734	0.000657904	0.00478231	-0.425785
REACTOME_FANCONI_ANEMIA_PATHWAY	-0.449758	-2.83851	0.0103247	0.0336841	-3.03125
BIOCARTA_MTA3_PATHWAY	-0.450316	-4.717	0.000140749	0.00194537	1.05711
REACTOME_DEADENYLATION_DEPENDENT_MRNA_DECAY	-0.451052	-4.79883	0.000116754	0.00179677	1.23727
MIPS_BRAFT_COMPLEX	-0.452455	-3.27381	0.00389388	0.0160801	-2.11857
KEGG_NUCLEOTIDE_EXCISION_REPAIR	-0.45314	-4.7934	0.000118208	0.00179677	1.22534
NetPath-TSLP	-0.453149	-3.74779	0.00131415	0.00734835	-1.08757
KEGG_GLYCOLYSIS_GLUCONEOGENESIS	-0.454308	-3.84517	0.00104964	0.0063771	-0.872949
BIOCARTA_ATRBRCA_PATHWAY	-0.456674	-3.52183	0.00221015	0.0106896	-1.58247
BIOCARTA_SET_PATHWAY	-0.457079	-3.4299	0.00272813	0.0125132	-1.7822
REACTOME_HIV_LIFE_CYCLE	-0.457477	-4.45379	0.000257497	0.00252023	0.475366
REACTOME_FORMATION_OF_INCISION_COMPLEX_IN_GG_NER	-0.457706	-5.59922	1.93372e-05	0.00119534	2.97093
REACTOME_PROCESSIVE_SYNTHESIS_ON_THE_LAGGING_STRAND	-0.458423	-3.11208	0.00561286	0.0210779	-2.46257
REACTOME_ELONGATION_ARREST_AND_RECOVERY	-0.459854	-4.47572	0.000244825	0.00250041	0.523937
REACTOME_RNA_POL_II_PRE_TRANSCRIPTION_EVENTS	-0.461128	-4.72486	0.000138244	0.00194537	1.07442
KEGG_ASTHMA	-0.465423	-3.22546	0.00434519	0.0173111	-2.22193
REACTOME_REGULATION_OF_APOPTOSIS	-0.468264	-3.88314	0.000961518	0.00611243	-0.789112
REACTOME_ER_PHAGOSOME_PATHWAY	-0.47103	-3.75916	0.00128013	0.00731607	-1.06254
REACTOME_MITOTIC_M_M_G1_PHASES	-0.473416	-4.24569	0.00041604	0.00342476	0.0140224
REACTOME_INHIBITION_OF_REPLICATION_INITIATION_OF_DAMAGED_DNA_BY_RB1_E2F1	-0.47567	-4.79412	0.000118013	0.00179677	1.22692
REACTOME_PROCESSING_OF_INTRONLESS_PRE_MRNAS	-0.475857	-3.19702	0.00463412	0.0182864	-2.28253
BIOCARTA_CYTOKINE_PATHWAY	-0.477952	-4.12985	0.000543683	0.00409031	-0.242898
KEGG_TYROSINE_METABOLISM	-0.481276	-3.97741	0.000773322	0.00537111	-0.580655
REACTOME_GLUCONEOGENESIS	-0.482332	-3.74727	0.00131572	0.00734835	-1.08871
REACTOME_DNA_REPAIR	-0.484708	-4.73691	0.000134488	0.00194537	1.10097
REACTOME_DNA_REPLICATION	-0.485918	-4.37455	0.000309053	0.00284557	0.299782
KEGG_RNA_DEGRADATION	-0.486213	-5.0074	7.26667e-05	0.00148073	1.69448
MIPS_RNA_POLYMERASE_II_HOLOENZYME_COMPLEX	-0.486236	-4.46412	0.000251449	0.00250041	0.49824
REACTOME_AUTODEGRADATION_OF_CDH1_BY_CDH1_APC_C	-0.486687	-3.7078	0.00144107	0.00782207	-1.17551
REACTOME_RNA_POL_II_TRANSCRIPTION	-0.487577	-4.67943	0.000153385	0.00200692	0.974268
REACTOME_LATE_PHASE_OF_HIV_LIFE_CYCLE	-0.492041	-4.77256	0.000123969	0.00183444	1.17947
REACTOME_REGULATION_OF_MRNA_STABILITY_BY_PROTEINS_THAT_BIND_AU_RICH_ELEMENTS	-0.492882	-4.4685	0.000248927	0.00250041	0.507944
REACTOME_AUTODEGRADATION_OF_THE_E3_UBIQUITIN_LIGASE_COP1	-0.495306	-3.8108	0.00113634	0.00679073	-0.948781
REACTOME_PURINE_RIBONUCLEOSIDE_MONOPHOSPHATE_BIOSYNTHESIS	-0.496116	-2.83704	0.0103582	0.033705	-3.03426
REACTOME_G1_S_SPECIFIC_TRANSCRIPTION	-0.498043	-3.38532	0.0030207	0.0134578	-1.87866
REACTOME_AMINO_ACID_SYNTHESIS_AND_INTERCONVERSION_TRANSAMINATION	-0.499536	-3.49381	0.00235682	0.0110985	-1.64347
MIPS_CDC5L_COMPLEX	-0.501222	-3.91752	0.000888095	0.00581001	-0.713125
REACTOME_APC_C_CDC20_MEDIATED_DEGRADATION_OF_MITOTIC_PROTEINS	-0.502864	-3.87786	0.000973329	0.00614136	-0.800787
REACTOME_P53_DEPENDENT_G1_DNA_DAMAGE_RESPONSE	-0.504703	-4.34175	0.000333329	0.00302429	0.227061
REACTOME_VIRAL_MESSENGER_RNA_SYNTHESIS	-0.505688	-4.69529	0.000147916	0.00197698	1.00925
REACTOME_RNA_POL_III_TRANSCRIPTION_INITIATION_FROM_TYPE_3_PROMOTER	-0.508055	-4.10826	0.000571496	0.00421859	-0.290763
REACTOME_ACTIVATION_OF_NF_KAPPAB_IN_B_CELLS	-0.508814	-4.44524	0.000262615	0.00253047	0.456426
REACTOME_RNA_POL_III_TRANSCRIPTION_TERMINATION	-0.508855	-3.812	0.00113319	0.00679073	-0.946129
REACTOME_PERK_REGULATED_GENE_EXPRESSION	-0.511375	-4.47397	0.000245811	0.00250041	0.52007
REACTOME_MRNA_SPLICING	-0.514232	-4.40365	0.000289013	0.00270108	0.364267
BIOCARTA_P27_PATHWAY	-0.520012	-4.5884	0.000188975	0.00219529	0.773243
KEGG_PYRUVATE_METABOLISM	-0.520206	-4.80104	0.000116165	0.00179677	1.24214
MIPS_DDB2_COMPLEX	-0.520219	-4.25732	0.000405022	0.0033703	0.0398092
REACTOME_FATTY_ACYL_COA_BIOSYNTHESIS	-0.522355	-3.52304	0.00220401	0.0106896	-1.57983
MIPS_FA_COMPLEX	-0.522464	-3.69391	0.00148794	0.00797204	-1.20602
REACTOME_CELL_CYCLE_CHECKPOINTS	-0.522532	-4.42339	0.000276165	0.00262041	0.408018
MIPS_RNA_POLYMERASE_II_CORE_COMPLEX	-0.524299	-4.7922	0.000118532	0.00179677	1.2227
KEGG_RNA_POLYMERASE	-0.526837	-4.62076	0.000175457	0.00218093	0.844739
MIPS_26S_PROTEASOME	-0.530384	-3.45321	0.00258649	0.0119963	-1.73167
REACTOME_TETRAHYDROBIOPTERIN_BH4_SYNTHESIS_RECYCLING_SALVAGE_AND_REGULATION	-0.530464	-3.99181	0.000748001	0.00531294	-0.548769
REACTOME_REGULATION_OF_MITOTIC_CELL_CYCLE	-0.530809	-4.29114	0.00037461	0.00316762	0.114821
REACTOME_PROTEIN_FOLDING	-0.531228	-5.01292	7.17625e-05	0.00148073	1.70656
KEGG_GLYCINE_SERINE_AND_THREONINE_METABOLISM	-0.532063	-4.59219	0.000187338	0.00219529	0.781626
REACTOME_RNA_POL_III_CHAIN_ELONGATION	-0.532357	-4.17245	0.000492718	0.00382026	-0.148428
REACTOME_GLOBAL_GENOMIC_NER_GG_NER	-0.533151	-5.25061	4.19984e-05	0.00133856	2.22322
REACTOME_G0_AND_EARLY_G1	-0.533868	-3.99847	0.000736586	0.00529235	-0.534037
REACTOME_PROCESSING_OF_CAPPED_INTRONLESS_PRE_MRNA	-0.535475	-3.93294	0.000857017	0.00575813	-0.679037
REACTOME_MITOTIC_G1_G1_S_PHASES	-0.535639	-5.25662	4.14363e-05	0.00133856	2.23622
REACTOME_NUCLEOTIDE_EXCISION_REPAIR	-0.538039	-5.456	2.65524e-05	0.00119534	2.66532
REACTOME_ACTIVATION_OF_GENES_BY_ATF4	-0.541091	-4.93892	8.48751e-05	0.00154597	1.54472
REACTOME_E2F_MEDIATED_REGULATION_OF_DNA_REPLICATION	-0.541704	-4.9544	8.19444e-05	0.00154597	1.57861
M_1.1_Plasma cells	-0.542494	-5.20224	4.68159e-05	0.00141932	2.1185
PID_MYC_ACTIVPATHWAY	-0.543417	-5.33692	3.46195e-05	0.00119534	2.40954
REACTOME_DESTABILIZATION_OF_MRNA_BY_AUF1_HNRNP_D0	-0.543924	-4.12781	0.000546252	0.00409031	-0.24742
REACTOME_SCF_BETA_TRCP_MEDIATED_DEGRADATION_OF_EMI1	-0.544166	-3.91899	0.000885084	0.00581001	-0.709876
REACTOME_MRNA_PROCESSING	-0.544557	-4.7033	0.000145232	0.00196221	1.0269
REACTOME_APC_C_CDH1_MEDIATED_DEGRADATION_OF_CDC20_AND_OTHER_APC_C_CDH1_TARGETED_PROTEINS_IN_LATE_MITOSIS_EARLY_G1	-0.545257	-4.37836	0.000306354	0.00284178	0.308217
REACTOME_M_G1_TRANSITION	-0.545755	-4.31618	0.000353579	0.00311701	0.170359
PID_ATR_PATHWAY	-0.545958	-4.17061	0.000494821	0.00382026	-0.152516
REACTOME_VIF_MEDIATED_DEGRADATION_OF_APOBEC3G	-0.547924	-4.24266	0.000418963	0.00342613	0.00729628
REACTOME_PROCESSING_OF_CAPPED_INTRON_CONTAINING_PRE_MRNA	-0.54839	-4.5382	0.000212066	0.00232964	0.662224
REACTOME_SYNTHESIS_AND_INTERCONVERSION_OF_NUCLEOTIDE_DI_AND_TRIPHOSPHATES	-0.549589	-5.08913	6.04035e-05	0.00143782	1.87274
REACTOME_ABORTIVE_ELONGATION_OF_HIV1_TRANSCRIPT_IN_THE_ABSENCE_OF_TAT	-0.550032	-4.97691	7.78657e-05	0.0015363	1.62784
KEGG_DNA_REPLICATION	-0.55019	-3.9349	0.000853145	0.00575813	-0.674704
MIPS_TNF_ALPHA_NF_KAPPA_B_SIGNALING_COMPLEX	-0.550939	-3.34694	0.00329704	0.0143797	-1.96145
BIOCARTA_CELLCYCLE_PATHWAY	-0.552095	-5.43757	2.76625e-05	0.00119534	2.62584
KEGG_HISTIDINE_METABOLISM	-0.552178	-3.65876	0.00161341	0.00832142	-1.28315
MIPS_SMN_COMPLEX	-0.553927	-3.67237	0.00156361	0.0081321	-1.25329
MIPS_CF_IIAM_COMPLEX	-0.555352	-3.58	0.00193385	0.0095011	-1.45557
REACTOME_METABOLISM_OF_AMINO_ACIDS_AND_DERIVATIVES	-0.557672	-5.76044	1.35699e-05	0.00110481	3.31208
REACTOME_P53_INDEPENDENT_G1_S_DNA_DAMAGE_CHECKPOINT	-0.559075	-4.3013	0.000365934	0.00313693	0.137344
BIOCARTA_MCM_PATHWAY	-0.561166	-3.49374	0.00235721	0.0110985	-1.64362
MIPS_EMERIN_COMPLEX_25	-0.561242	-3.87516	0.00097942	0.00614858	-0.806753
REACTOME_FORMATION_OF_RNA_POL_II_ELONGATION_COMPLEX_	-0.564791	-5.53346	2.23614e-05	0.00119534	2.8309
REACTOME_ASSEMBLY_OF_THE_PRE_REPLICATIVE_COMPLEX	-0.566279	-4.30752	0.000360714	0.00313544	0.151154
KEGG_PROTEASOME	-0.566814	-4.22916	0.000432229	0.00348871	-0.022649
REACTOME_RNA_POL_III_TRANSCRIPTION	-0.568191	-4.81814	0.000111723	0.00179677	1.27973
REACTOME_MRNA_3_END_PROCESSING	-0.572421	-4.45693	0.000255642	0.00252023	0.482327
REACTOME_G2_M_CHECKPOINTS	-0.574068	-4.13962	0.000531552	0.00402878	-0.221244
MIPS_CENP_A_NAC_CAD_COMPLEX	-0.576938	-3.67725	0.00154616	0.00810921	-1.2426
REACTOME_G1_S_TRANSITION	-0.576976	-5.35511	3.32418e-05	0.00119534	2.4487
BIOCARTA_PROTEASOME_PATHWAY	-0.578071	-3.73573	0.00135122	0.00742624	-1.11411
KEGG_PROTEIN_EXPORT	-0.57934	-4.93296	8.60327e-05	0.00154597	1.53166
BIOCARTA_EIF_PATHWAY	-0.581138	-3.78576	0.00120394	0.00709239	-1.00396
REACTOME_MRNA_SPLICING_MINOR_PATHWAY	-0.583046	-5.12451	5.57681e-05	0.0014344	1.94975
PID_FANCONI_PATHWAY	-0.583113	-4.53499	0.000213635	0.00232964	0.655126
MIPS_TNF_ALPHA_NF_KAPPA_B_SIGNALING_COMPLEX_6	-0.584431	-3.91232	0.000898841	0.00584952	-0.724633
REACTOME_TRANSCRIPTION_COUPLED_NER_TC_NER	-0.584652	-5.94104	9.15883e-06	0.000875725	3.69047
REACTOME_CLEAVAGE_OF_GROWING_TRANSCRIPT_IN_THE_TERMINATION_REGION_	-0.586192	-4.60258	0.000182928	0.00219529	0.804568
REACTOME_ORC1_REMOVAL_FROM_CHROMATIN	-0.586306	-4.72144	0.000139327	0.00194537	1.0669
MIPS_17S_U2_SNRNP	-0.586732	-4.31968	0.00035074	0.00311407	0.178109
REACTOME_SYNTHESIS_OF_DNA	-0.588563	-4.78686	0.000119986	0.0017969	1.21094
REACTOME_S_PHASE	-0.593474	-5.11838	5.65451e-05	0.0014344	1.9364
REACTOME_CDT1_ASSOCIATION_WITH_THE_CDC6_ORC_ORIGIN_COMPLEX	-0.59421	-4.40825	0.000285967	0.00269285	0.374463
REACTOME_FORMATION_OF_TRANSCRIPTION_COUPLED_NER_TC_NER_REPAIR_COMPLEX	-0.595048	-6.72607	1.73932e-06	0.00051773	5.28415
PID_BARD1PATHWAY	-0.601711	-4.53946	0.000211453	0.00232964	0.66501
REACTOME_CROSS_PRESENTATION_OF_SOLUBLE_EXOGENOUS_ANTIGENS_ENDOSOMES	-0.60197	-4.53114	0.000215534	0.00232964	0.646606
REACTOME_REGULATION_OF_ORNITHINE_DECARBOXYLASE_ODC	-0.60201	-4.60925	0.000180149	0.00219529	0.819317
REACTOME_CDK_MEDIATED_PHOSPHORYLATION_AND_REMOVAL_OF_CDC6	-0.603056	-4.47678	0.000244226	0.00250041	0.526294
MIPS_CSA_COMPLEX	-0.603837	-4.44623	0.00026202	0.00253047	0.458611
MIPS_SRCAP_ASSOCIATED_CHROMATIN_REMODELING_COMPLEX	-0.610672	-5.15139	5.24906e-05	0.00142918	2.00816
REACTOME_DESTABILIZATION_OF_MRNA_BY_KSRP	-0.611183	-5.44722	2.70752e-05	0.00119534	2.64652
REACTOME_SCFSKP2_MEDIATED_DEGRADATION_OF_P27_P21	-0.611545	-5.12223	5.60562e-05	0.0014344	1.94478
REACTOME_MRNA_CAPPING	-0.611609	-5.98087	8.4026e-06	0.000874017	3.77337
REACTOME_CYCLIN_E_ASSOCIATED_EVENTS_DURING_G1_S_TRANSITION_	-0.613297	-5.45599	2.65527e-05	0.00119534	2.66531
REACTOME_SYNTHESIS_OF_SUBSTRATES_IN_N_GLYCAN_BIOSYTHESIS	-0.615435	-5.0802	6.16331e-05	0.00143782	1.8533
REACTOME_REPAIR_SYNTHESIS_FOR_GAP_FILLING_BY_DNA_POL_IN_TC_NER	-0.615597	-4.23752	0.000423969	0.0034444	-0.0041133
REACTOME_POST_CHAPERONIN_TUBULIN_FOLDING_PATHWAY	-0.616515	-6.52593	2.6364e-06	0.000546175	4.8861
REACTOME_FORMATION_OF_THE_HIV1_EARLY_ELONGATION_COMPLEX	-0.617047	-5.97894	8.43781e-06	0.000874017	3.76935
REACTOME_TRANSPORT_OF_MATURE_MRNA_DERIVED_FROM_AN_INTRONLESS_TRANSCRIPT	-0.61808	-4.59009	0.000188247	0.00219529	0.776963
BIOCARTA_STEM_PATHWAY	-0.618908	-4.97977	7.73619e-05	0.0015363	1.6341
REACTOME_TRANSPORT_OF_MATURE_TRANSCRIPT_TO_CYTOPLASM	-0.620413	-4.68069	0.000152943	0.00200692	0.977047
REACTOME_ACTIVATION_OF_THE_PRE_REPLICATIVE_COMPLEX	-0.624624	-4.30794	0.000360364	0.00313544	0.152086
REACTOME_RNA_POL_III_TRANSCRIPTION_INITIATION_FROM_TYPE_2_PROMOTER	-0.625257	-5.37167	3.20354e-05	0.00119534	2.48434
KEGG_ONE_CARBON_POOL_BY_FOLATE	-0.627132	-5.2048	4.65479e-05	0.00141932	2.12403
MIPS_PA700_20S_PA28_COMPLEX	-0.635919	-4.71184	0.000142421	0.00194537	1.04573
REACTOME_RNA_POL_I_TRANSCRIPTION_INITIATION	-0.638712	-5.9866	8.29929e-06	0.000874017	3.78526
REACTOME_LAGGING_STRAND_SYNTHESIS	-0.638793	-4.43216	0.000270645	0.00258778	0.427447
KEGG_ARGININE_AND_PROLINE_METABOLISM	-0.640918	-6.77681	1.56659e-06	0.00051773	5.38414
REACTOME_BIOSYNTHESIS_OF_THE_N_GLYCAN_PRECURSOR_DOLICHOL_LIPID_LINKED_OLIGOSACCHARIDE_LLO_AND_TRANSFER_TO_A_NASCENT_PROTEIN	-0.641485	-5.65438	1.71246e-05	0.00118255	3.088
KEGG_CYSTEINE_AND_METHIONINE_METABOLISM	-0.647211	-5.59239	1.96307e-05	0.00119534	2.95641
REACTOME_METAL_ION_SLC_TRANSPORTERS	-0.648354	-5.16776	5.05909e-05	0.00142918	2.04371
REACTOME_TRANSPORT_OF_RIBONUCLEOPROTEINS_INTO_THE_HOST_NUCLEUS	-0.659408	-4.71232	0.000142264	0.00194537	1.04679
REACTOME_GLUCOSE_TRANSPORT	-0.662168	-5.14802	5.28901e-05	0.00142918	2.00085
REACTOME_RNA_POL_I_TRANSCRIPTION_TERMINATION	-0.667824	-6.2858	4.37275e-06	0.000722789	4.40093
REACTOME_INTERACTIONS_OF_VPR_WITH_HOST_CELLULAR_PROTEINS	-0.671322	-5.06616	6.36203e-05	0.00143782	1.8227
REACTOME_EXTENSION_OF_TELOMERES	-0.683719	-5.04251	6.71144e-05	0.00146357	1.77114
REACTOME_TRNA_AMINOACYLATION	-0.683995	-4.71761	0.000140554	0.00194537	1.05845
REACTOME_NEP_NS2_INTERACTS_WITH_THE_CELLULAR_EXPORT_MACHINERY	-0.686432	-4.86085	0.000101362	0.0017499	1.37356
REACTOME_REGULATION_OF_GLUCOKINASE_BY_GLUCOKINASE_REGULATORY_PROTEIN	-0.699736	-4.93039	8.65357e-05	0.00154597	1.52604
MIPS_39S_RIBOSOMAL_SUBUNIT_MITOCHONDRIAL	-0.704885	-5.1592	5.15754e-05	0.00142918	2.02512
REACTOME_METABOLISM_OF_NON_CODING_RNA	-0.707552	-5.04699	6.64376e-05	0.00146357	1.78091
REACTOME_DNA_STRAND_ELONGATION	-0.709151	-4.92772	8.70619e-05	0.00154597	1.52019
KEGG_AMINOACYL_TRNA_BIOSYNTHESIS	-0.717003	-5.01116	7.20501e-05	0.00148073	1.7027
REACTOME_METABOLISM_OF_POLYAMINES	-0.718194	-5.72394	1.46987e-05	0.00110481	3.23514
MIPS_55S_RIBOSOME_MITOCHONDRIAL	-0.720617	-5.26358	4.07947e-05	0.00133856	2.25126
REACTOME_MITOCHONDRIAL_PROTEIN_IMPORT	-0.721592	-5.51717	2.31827e-05	0.00119534	2.79613
REACTOME_ACTIVATION_OF_ATR_IN_RESPONSE_TO_REPLICATION_STRESS	-0.733909	-5.06795	6.33626e-05	0.00143782	1.82661
REACTOME_SLBP_DEPENDENT_PROCESSING_OF_REPLICATION_DEPENDENT_HISTONE_PRE_MRNAS	-0.758381	-5.37164	3.20378e-05	0.00119534	2.48427
MIPS_28S_RIBOSOMAL_SUBUNIT_MITOCHONDRIAL	-0.768853	-5.36533	3.24919e-05	0.00119534	2.4707
REACTOME_ZINC_TRANSPORTERS	-0.771471	-5.47011	2.57331e-05	0.00119534	2.69553
MIPS_EXOSOME	-0.784959	-5.41748	2.89266e-05	0.00119534	2.58276
REACTOME_POL_SWITCHING	-0.78559	-4.66765	0.000157581	0.00201931	0.94826
KEGG_GLYOXYLATE_AND_DICARBOXYLATE_METABOLISM	-0.800207	-5.34798	3.37749e-05	0.00119534	2.43336
REACTOME_PREFOLDIN_MEDIATED_TRANSFER_OF_SUBSTRATE_TO_CCT_TRIC	-0.801992	-6.63909	2.08258e-06	0.00051773	5.11187
REACTOME_CYTOSOLIC_TRNA_AMINOACYLATION	-0.815484	-5.09369	5.97845e-05	0.00143782	1.88267
REACTOME_MRNA_DECAY_BY_3_TO_5_EXORIBONUCLEASE	-0.835216	-6.25667	4.6519e-06	0.000722789	4.34153
MIPS_PA700_COMPLEX	-0.856734	-6.75317	1.64477e-06	0.00051773	5.33759
REACTOME_FORMATION_OF_TUBULIN_FOLDING_INTERMEDIATES_BY_CCT_TRIC	-0.885338	-6.78502	1.54037e-06	0.00051773	5.40027
